# Supplementary material for: qTAG: an adaptable plasmid scaffold for CRISPR-based endogenous tagging
Source: EMBO J. 2024 Dec 12;44(3):947–74. doi: 10.1038/s44318-024-00337-5 (PMC11790981; doi:10.1038/s44318-024-00337-5)
Supplement: Supplementary file 6 — Dataset EV1 [file 44318_2024_337_MOESM6_ESM.zip]

Archive with 18 entries (15 files):
- Dataset EV1/
- Dataset EV1/A) Cterm-H2BC11/
- Dataset EV1/A) Cterm-H2BC11/DESIGN - Cterm-H2BC11-Genomic-Design.dna
- Dataset EV1/A) Cterm-H2BC11/DESIGN - Cterm-H2BC11-LHA.dna
- Dataset EV1/A) Cterm-H2BC11/DESIGN - Cterm-H2BC11-RHA.dna
- Dataset EV1/A) Cterm-H2BC11/DESIGN - Cterm-MMEJ-Cloning-Scaffold.dna
- Dataset EV1/A) Cterm-H2BC11/FINAL - pX330-PITCh-H2BC11.dna
- Dataset EV1/A) Cterm-H2BC11/FINAL - qTAG-C-moxGFP-Puro-H2BC11-HDR.dna
- Dataset EV1/A) Cterm-H2BC11/FINAL - qTAG-C-moxGFP-Puro-H2BC11-MMEJ.dna
- Dataset EV1/B) Nterm-ACTB/
- Dataset EV1/B) Nterm-ACTB/DESIGN - Nterm-ACTB-Genomic-Design.dna
- Dataset EV1/B) Nterm-ACTB/DESIGN - Nterm-ACTB-LHA.dna
- Dataset EV1/B) Nterm-ACTB/DESIGN - Nterm-ACTB-RHA.dna
- Dataset EV1/B) Nterm-ACTB/DESIGN - Nterm-MMEJ-Cloning-Scaffold.dna
- Dataset EV1/B) Nterm-ACTB/FINAL - pX330-PITCh-ACTB.dna
- Dataset EV1/B) Nterm-ACTB/FINAL - qTAG-N-Puro-mNeon-ACTB-HDR.dna
- Dataset EV1/B) Nterm-ACTB/FINAL - qTAG-N-Puro-mNeon-ACTB-MMEJ.dna
- Dataset EV1/README.docx
