# Supplementary material for: qTAG: an adaptable plasmid scaffold for CRISPR-based endogenous tagging
Source: EMBO J. 2024 Dec 12;44(3):947–74. doi: 10.1038/s44318-024-00337-5 (PMC11790981; doi:10.1038/s44318-024-00337-5)
Supplement: Supplementary file 8 — Source data Fig. 2 [file 44318_2024_337_MOESM8_ESM.zip]

Archive with 30 entries (22 files):
- 02_Figure_02/
- 02_Figure_02/2C/
- 02_Figure_02/2C/Gating-Pipeline.wsp
- 02_Figure_02/2C/HEK-HDR-Ctrl.fcs
- 02_Figure_02/2C/HEK-HDR-SELECTED-Pool.fcs
- 02_Figure_02/2C/HEK-HDR-TAG-Pool.fcs
- 02_Figure_02/2C/HEK-MMEJ-Ctrl.fcs
- 02_Figure_02/2C/HEK-MMEJ-SELECTED-Pool.fcs
- 02_Figure_02/2C/HEK-MMEJ-TAG-Pool.fcs
- 02_Figure_02/2D/
- 02_Figure_02/2D/Selection_Enrichment_Quantification.xlsx
- 02_Figure_02/2E/
- 02_Figure_02/2E/01_WT/
- 02_Figure_02/2E/01_WT/HEK-CTRL-DAPI.tif
- 02_Figure_02/2E/01_WT/HEK-CTRL-GFP.tif
- 02_Figure_02/2E/01_WT/HEK-CTRL-Merge.tif
- 02_Figure_02/2E/01_WT/_FULL-RANGE-HEK-WT.tif
- 02_Figure_02/2E/02_HDR/
- 02_Figure_02/2E/02_HDR/HEK-HDR-DAPI.tif
- 02_Figure_02/2E/02_HDR/HEK-HDR-GFP.tif
- 02_Figure_02/2E/02_HDR/HEK-HDR-Merge.tif
- 02_Figure_02/2E/02_HDR/_FULL-RANGE-HEK-HDR.tif
- 02_Figure_02/2E/03_MMEJ/
- 02_Figure_02/2E/03_MMEJ/HEK-MMEJ-DAPI.tif
- 02_Figure_02/2E/03_MMEJ/HEK-MMEJ-GFP.tif
- 02_Figure_02/2E/03_MMEJ/HEK-MMEJ-Merge.tif
- 02_Figure_02/2E/03_MMEJ/_FULL-RANGE-HEK-MMEJ.tif
- 02_Figure_02/2E/README.docx
- 02_Figure_02/2F/
- 02_Figure_02/2F/Figure_02-Selection-Enrichment-Uncropped-Gel-01.tif
