# Supplementary material for: qTAG: an adaptable plasmid scaffold for CRISPR-based endogenous tagging
Source: EMBO J. 2024 Dec 12;44(3):947–74. doi: 10.1038/s44318-024-00337-5 (PMC11790981; doi:10.1038/s44318-024-00337-5)
Supplement: Supplementary file 8 — Source data Fig. 2 [file 44318_2024_337_MOESM8_ESM.zip › 02_Figure_02/2C/Gating-Pipeline.wsp]

<?xml version="1.0" encoding="UTF-8"?>
 <Workspace version="20.0"  modDate="Wed Nov 06 07:43:20 EST 2024"  clientTimestamp="1730897000357"  flowJoVersion="10.10.0"  drawRowBorders="1"  drawColumnBorders="1"  hideCompNodes="1"  curGroup="All Samples"  groupPaneHeight="-1"  xmlns:xsi="http://www.w3.org/2001/XMLSchema-instance"  xmlns:gating="http://www.isac-net.org/std/Gating-ML/v2.0/gating"  xmlns:transforms="http://www.isac-net.org/std/Gating-ML/v2.0/transformations"  xmlns:data-type="http://www.isac-net.org/std/Gating-ML/v2.0/datatypes"  xsi:schemaLocation="http://www.isac-net.org/std/Gating-ML/v2.0/gating http://www.isac-net.org/std/Gating-ML/v2.0/gating/Gating-ML.v2.0.xsd http://www.isac-net.org/std/Gating-ML/v2.0/transformations http://www.isac-net.org/std/Gating-ML/v2.0/gating/Transformations.v2.0.xsd http://www.isac-net.org/std/Gating-ML/v2.0/datatypes http://www.isac-net.org/std/Gating-ML/v2.0/gating/DataTypes.v2.0.xsd "  nonAutoSaveFileName="file:/C:/Users/reube/Desktop/Gating-Pipeline.wsp" >
   <WindowPosition x="-1208"  y="-8"  width="1216"  height="1888"  displayed="1"  panelState="" />
   <TextTraits font="SansSerif"  size="11"  name=""  style="plain"  color="#000000"  background="#00ffffff"  just="left" />
   <Columns>
     <TColumn width="505" >
       <Property key="fj.appnode.prop.name" />
     </TColumn>
     <TColumn width="346" >
       <Property key="fj.appnode.prop.filename" />
     </TColumn>
     <TColumn width="345" >
       <Property key="fj.appnode.prop.ncells" />
     </TColumn>
   </Columns>
   <Matrices/>
   <Cytometers>
     <Cytometer name="ATTUNE"  cyt="0A29009 Attune NxT Acoustic Focusing Cytometer (Lasers: BRV6Y)"  useFCS3="1"  extraNegs="0"  widthBasis="-1000"  linMin="0"  logMin="1"  linMax="1048576"  logMax="1048576"  linearRescale="1"  logRescale="1"  linFromKW="0"  logFromKW="0"  useGain="0"  useTransform="1"  transformType="BIEX"  manufacturer=""  serialnumber=""  homepage="workspaces-and-samples/flowjo-and-your-cytometer/flowjo-and-your-cytometer/ws-cytometer-attune/"  icon="attune.png" >
       <LinParams>
         <Param>time</Param>
       </LinParams>
       <LogParams/>
       <FilterParams/>
       <TransformStore/>
     </Cytometer>
   </Cytometers>
   <Groups>
     <GroupNode name="All Samples"  annotation=""  owningGroup="All Samples"  expanded="1"  sortPriority="10"  count="-1" >
       <Graph smoothing="0"  backColor="#ffffff"  foreColor="#000000"  type="Pseudocolor"  fast="1" >
         <Axis dimension="x"  name=""  label=""  auto="auto" />
         <Axis dimension="y"  name=""  label=""  auto="auto" />
         <GraphSettings level="5%"  smoothingHighResolution="1"  contourHighResolution="1"  histogramSmoothingCount="0"  graphResolution="256"  showOutliers="0"  drawLargeDots="0"  dotsToDraw="8000"  tint="le.chartfill.tinted.40"  lineWeight="le.lineweight.normal"  lineStyle="le.linestyle.solid" />
         <GraphEnvironment showGrid="0"  showAxes="tnlTNL"  showGates="1"  showFreqOnPlots="1"  showGateNameOnPlots="1"  showMedians="0"  showUncomped="0"  addEventParam="0"  lastYAxisName="" >
           <TextTraits font="SansSerif"  size="11"  name="Labels"  style="plain"  color="#000000"  background="#00ffffff"  just="left" />
           <TextTraits font="SansSerif"  size="11"  name="LayoutGates"  style="plain"  color="#000000"  background="#00ffffff"  just="left" />
           <TextTraits font="SansSerif"  size="9"  name="Numbers"  style="plain"  color="#000000"  background="#00ffffff"  just="left" />
           <TextTraits font="SansSerif"  size="9"  name="Legend"  style="plain"  color="#000000"  background="#00ffffff"  just="left" />
         </GraphEnvironment>
       </Graph>
       <Group name="All Samples"  live="1"  role="ws.group.dlog.test"  key=""  synchronized="0"  foreground="#000000"  fontStyle="bold" >
         <Criteria/>
         <SampleRefs>
           <SampleRef sampleID="1" />
           <SampleRef sampleID="2" />
           <SampleRef sampleID="4" />
           <SampleRef sampleID="5" />
           <SampleRef sampleID="3" />
           <SampleRef sampleID="6" />
         </SampleRefs>
         <Keywords/>
       </Group>
     </GroupNode>
     <GroupNode name="Compensation"  annotation=""  owningGroup="Compensation"  expanded="1"  sortPriority="10"  count="-1" >
       <Graph smoothing="0"  backColor="#ffffff"  foreColor="#000000"  type="Pseudocolor"  fast="1" >
         <Axis dimension="x"  name=""  label=""  auto="auto" />
         <Axis dimension="y"  name=""  label=""  auto="auto" />
         <GraphSettings level="5%"  smoothingHighResolution="1"  contourHighResolution="1"  histogramSmoothingCount="0"  graphResolution="256"  showOutliers="0"  drawLargeDots="0"  dotsToDraw="8000"  tint="le.chartfill.tinted.40"  lineWeight="le.lineweight.normal"  lineStyle="le.linestyle.solid" />
         <GraphEnvironment showGrid="0"  showAxes="tnlTNL"  showGates="1"  showFreqOnPlots="1"  showGateNameOnPlots="1"  showMedians="0"  showUncomped="0"  addEventParam="0"  lastYAxisName="" >
           <TextTraits font="SansSerif"  size="11"  name="Labels"  style="plain"  color="#000000"  background="#00ffffff"  just="left" />
           <TextTraits font="SansSerif"  size="11"  name="LayoutGates"  style="plain"  color="#000000"  background="#00ffffff"  just="left" />
           <TextTraits font="SansSerif"  size="9"  name="Numbers"  style="plain"  color="#000000"  background="#00ffffff"  just="left" />
           <TextTraits font="SansSerif"  size="9"  name="Legend"  style="plain"  color="#000000"  background="#00ffffff"  just="left" />
         </GraphEnvironment>
       </Graph>
       <Group name="Compensation"  live="1"  role="ws.group.dlog.compensation"  key=""  synchronized="0"  foreground="#bc1900"  fontStyle="bold" >
         <Criteria>
           <Criterion connector="And"  keyword="$FIL"  function="Contains"  value="comp" />
           <Criterion connector="Or"  keyword="$FIL"  function="Contains"  value="unstained" />
         </Criteria>
         <Keywords/>
       </Group>
     </GroupNode>
   </Groups>
   <SampleList>
     <Sample>
       <DataSet uri="file:/C:/Users/reube/Desktop/Data/97_Manuscript_Preps/2023-02-09-qTAG-Paper/EMBO_J/Source_Data/02_Figure_02/2C/HEK-HDR-Ctrl.fcs"  sampleID="1" />
       <Transformations>
         <transforms:linear transforms:minRange="0.014"  transforms:maxRange="33.556"  gain="1" >
           <data-type:parameter data-type:name="Time" />
         </transforms:linear>
         <transforms:linear transforms:minRange="0"  transforms:maxRange="1535220.1216"  gain="1" >
           <data-type:parameter data-type:name="FSC-A" />
         </transforms:linear>
         <transforms:linear transforms:minRange="0"  transforms:maxRange="1048576"  gain="1" >
           <data-type:parameter data-type:name="SSC-A" />
         </transforms:linear>
         <transforms:hyperlog transforms:length="256"  transforms:maxRange="1048576.0000000007"  transforms:T="1048576.0000000007"  transforms:A="1.8"  transforms:M="6.0205999133"  transforms:W="1.4" >
           <data-type:parameter data-type:name="BL1-A" />
         </transforms:hyperlog>
         <transforms:biex transforms:length="256"  transforms:maxRange="1048576"  transforms:neg="0"  transforms:width="-1000"  transforms:pos="5.0205999133" >
           <data-type:parameter data-type:name="RL1-A" />
         </transforms:biex>
         <transforms:biex transforms:length="256"  transforms:maxRange="1048576"  transforms:neg="0"  transforms:width="-1000"  transforms:pos="5.0205999133" >
           <data-type:parameter data-type:name="VL1-A" />
         </transforms:biex>
         <transforms:linear transforms:minRange="0"  transforms:maxRange="1048576"  gain="1" >
           <data-type:parameter data-type:name="FSC-H" />
         </transforms:linear>
         <transforms:linear transforms:minRange="0"  transforms:maxRange="1048576"  gain="1" >
           <data-type:parameter data-type:name="SSC-H" />
         </transforms:linear>
         <transforms:biex transforms:length="256"  transforms:maxRange="1048576"  transforms:neg="0"  transforms:width="-1000"  transforms:pos="5.0205999133" >
           <data-type:parameter data-type:name="BL1-H" />
         </transforms:biex>
         <transforms:biex transforms:length="256"  transforms:maxRange="1048576"  transforms:neg="0"  transforms:width="-1000"  transforms:pos="5.0205999133" >
           <data-type:parameter data-type:name="RL1-H" />
         </transforms:biex>
         <transforms:biex transforms:length="256"  transforms:maxRange="1048576"  transforms:neg="0"  transforms:width="-1000"  transforms:pos="5.0205999133" >
           <data-type:parameter data-type:name="VL1-H" />
         </transforms:biex>
         <transforms:linear transforms:minRange="0"  transforms:maxRange="1048576"  gain="1" >
           <data-type:parameter data-type:name="FSC-W" />
         </transforms:linear>
         <transforms:linear transforms:minRange="0"  transforms:maxRange="1048576"  gain="1" >
           <data-type:parameter data-type:name="SSC-W" />
         </transforms:linear>
       </Transformations>
       <Keywords>
         <Keyword name="FJ_FCS_VERSION"  value="3.1" />
         <Keyword name="#FLOWRATE"  value="100" />
         <Keyword name="#LASER1ASF"  value="1.09" />
         <Keyword name="#LASER1COLOR"  value="Blue" />
         <Keyword name="#LASER1DELAY"  value="1100" />
         <Keyword name="#LASER2ASF"  value="1.11" />
         <Keyword name="#LASER2COLOR"  value="Red" />
         <Keyword name="#LASER2DELAY"  value="1500" />
         <Keyword name="#LASER3ASF"  value="1.17" />
         <Keyword name="#LASER3COLOR"  value="Violet" />
         <Keyword name="#LASER3DELAY"  value="711" />
         <Keyword name="#LASER4ASF"  value="1.04" />
         <Keyword name="#LASER4COLOR"  value="Yellow" />
         <Keyword name="#LASER4DELAY"  value="308" />
         <Keyword name="#LASERCONFIG"  value="BRVY" />
         <Keyword name="#P11Label"  value="DAPI" />
         <Keyword name="#P1Label"  value="NA" />
         <Keyword name="#P1Target"  value="NA" />
         <Keyword name="#P4Label"  value="GFP" />
         <Keyword name="#P6Label"  value="DAPI" />
         <Keyword name="#P9Label"  value="GFP" />
         <Keyword name="#PTDATE"  value="02-Feb-2023" />
         <Keyword name="#PTRESULT"  value="Pass" />
         <Keyword name="#TR1"  value="OR_FSC,60000" />
         <Keyword name="#WIDTHTHRESHOLD"  value="1000" />
         <Keyword name="#WINEXT"  value="0" />
         <Keyword name="$BTIM"  value="10:31:00" />
         <Keyword name="$BYTEORD"  value="1,2,3,4" />
         <Keyword name="$CELLS"  value="NA" />
         <Keyword name="$COM"  value="NA" />
         <Keyword name="$CYT"  value="0A29009 Attune NxT Acoustic Focusing Cytometer (Lasers: BRV6Y)" />
         <Keyword name="$CYTSN"  value="2AFC228701219" />
         <Keyword name="$DATATYPE"  value="F" />
         <Keyword name="$DATE"  value="02-Feb-2023" />
         <Keyword name="$ETIM"  value="10:31:34" />
         <Keyword name="$EXP"  value="Pelletier" />
         <Keyword name="$FIL"  value="1.fcs" />
         <Keyword name="$INST"  value="NA" />
         <Keyword name="$LAST_MODIFIED"  value="25-Apr-2023 15:23:43" />
         <Keyword name="$LAST_MODIFIER"  value="PelletierMatellan" />
         <Keyword name="$LOST"  value="0" />
         <Keyword name="$MODE"  value="L" />
         <Keyword name="$OP"  value="Laura Matellan" />
         <Keyword name="$ORIGINALITY"  value="NonDataModified" />
         <Keyword name="$P10B"  value="32" />
         <Keyword name="$P10E"  value="0,0" />
         <Keyword name="$P10F"  value="670_14" />
         <Keyword name="$P10L"  value="640" />
         <Keyword name="$P10N"  value="RL1-H" />
         <Keyword name="$P10R"  value="1048576" />
         <Keyword name="$P10S"  value="RL1-H" />
         <Keyword name="$P10V"  value="324" />
         <Keyword name="$P11B"  value="32" />
         <Keyword name="$P11E"  value="0,0" />
         <Keyword name="$P11F"  value="450_40" />
         <Keyword name="$P11L"  value="405" />
         <Keyword name="$P11N"  value="VL1-H" />
         <Keyword name="$P11R"  value="1048576" />
         <Keyword name="$P11S"  value="DAPI-H" />
         <Keyword name="$P11V"  value="275" />
         <Keyword name="$P12B"  value="32" />
         <Keyword name="$P12E"  value="0,0" />
         <Keyword name="$P12F"  value="NA" />
         <Keyword name="$P12L"  value="488" />
         <Keyword name="$P12N"  value="FSC-W" />
         <Keyword name="$P12R"  value="1024" />
         <Keyword name="$P12S"  value="FSC-W" />
         <Keyword name="$P12V"  value="100" />
         <Keyword name="$P13B"  value="32" />
         <Keyword name="$P13E"  value="0,0" />
         <Keyword name="$P13F"  value="488_10" />
         <Keyword name="$P13L"  value="488" />
         <Keyword name="$P13N"  value="SSC-W" />
         <Keyword name="$P13R"  value="1024" />
         <Keyword name="$P13S"  value="SSC-W" />
         <Keyword name="$P13V"  value="350" />
         <Keyword name="$P1B"  value="32" />
         <Keyword name="$P1E"  value="0,0" />
         <Keyword name="$P1F"  value="NA" />
         <Keyword name="$P1L"  value="NA" />
         <Keyword name="$P1N"  value="Time" />
         <Keyword name="$P1R"  value="67108864" />
         <Keyword name="$P1S"  value="Time" />
         <Keyword name="$P1V"  value="NA" />
         <Keyword name="$P2B"  value="32" />
         <Keyword name="$P2E"  value="0,0" />
         <Keyword name="$P2F"  value="NA" />
         <Keyword name="$P2L"  value="488" />
         <Keyword name="$P2N"  value="FSC-A" />
         <Keyword name="$P2R"  value="1048576" />
         <Keyword name="$P2S"  value="FSC-A" />
         <Keyword name="$P2V"  value="100" />
         <Keyword name="$P3B"  value="32" />
         <Keyword name="$P3E"  value="0,0" />
         <Keyword name="$P3F"  value="488_10" />
         <Keyword name="$P3L"  value="488" />
         <Keyword name="$P3N"  value="SSC-A" />
         <Keyword name="$P3R"  value="1048576" />
         <Keyword name="$P3S"  value="SSC-A" />
         <Keyword name="$P3V"  value="350" />
         <Keyword name="$P4B"  value="32" />
         <Keyword name="$P4E"  value="0,0" />
         <Keyword name="$P4F"  value="530_30" />
         <Keyword name="$P4L"  value="488" />
         <Keyword name="$P4N"  value="BL1-A" />
         <Keyword name="$P4R"  value="1048576" />
         <Keyword name="$P4S"  value="GFP-A" />
         <Keyword name="$P4V"  value="300" />
         <Keyword name="$P5B"  value="32" />
         <Keyword name="$P5E"  value="0,0" />
         <Keyword name="$P5F"  value="670_14" />
         <Keyword name="$P5L"  value="640" />
         <Keyword name="$P5N"  value="RL1-A" />
         <Keyword name="$P5R"  value="1048576" />
         <Keyword name="$P5S"  value="RL1-A" />
         <Keyword name="$P5V"  value="324" />
         <Keyword name="$P6B"  value="32" />
         <Keyword name="$P6E"  value="0,0" />
         <Keyword name="$P6F"  value="450_40" />
         <Keyword name="$P6L"  value="405" />
         <Keyword name="$P6N"  value="VL1-A" />
         <Keyword name="$P6R"  value="1048576" />
         <Keyword name="$P6S"  value="DAPI-A" />
         <Keyword name="$P6V"  value="275" />
         <Keyword name="$P7B"  value="32" />
         <Keyword name="$P7E"  value="0,0" />
         <Keyword name="$P7F"  value="NA" />
         <Keyword name="$P7L"  value="488" />
         <Keyword name="$P7N"  value="FSC-H" />
         <Keyword name="$P7R"  value="1048576" />
         <Keyword name="$P7S"  value="FSC-H" />
         <Keyword name="$P7V"  value="100" />
         <Keyword name="$P8B"  value="32" />
         <Keyword name="$P8E"  value="0,0" />
         <Keyword name="$P8F"  value="488_10" />
         <Keyword name="$P8L"  value="488" />
         <Keyword name="$P8N"  value="SSC-H" />
         <Keyword name="$P8R"  value="1048576" />
         <Keyword name="$P8S"  value="SSC-H" />
         <Keyword name="$P8V"  value="350" />
         <Keyword name="$P9B"  value="32" />
         <Keyword name="$P9E"  value="0,0" />
         <Keyword name="$P9F"  value="530_30" />
         <Keyword name="$P9L"  value="488" />
         <Keyword name="$P9N"  value="BL1-H" />
         <Keyword name="$P9R"  value="1048576" />
         <Keyword name="$P9S"  value="GFP-H" />
         <Keyword name="$P9V"  value="300" />
         <Keyword name="$PAR"  value="13" />
         <Keyword name="$PLATEID"  value="NA" />
         <Keyword name="$PLATENAME"  value="NA" />
         <Keyword name="$PROJ"  value="2023-02-02-HEK_PAPER" />
         <Keyword name="$SMNO"  value="Ctrl" />
         <Keyword name="$SPILLOVER"  value="6,BL1-A,RL1-A,VL1-A,BL1-H,RL1-H,VL1-H,1.000000,0.000000,0.000000,0.000000,0.000000,0.000000,0.000000,1.000000,0.000000,0.000000,0.000000,0.000000,0.000000,0.000000,1.000000,0.000000,0.000000,0.000000,0.000000,0.000000,0.000000,1.000000,0.000000,0.000000,0.000000,0.000000,0.000000,0.000000,1.000000,0.000000,0.000000,0.000000,0.000000,0.000000,0.000000,1.000000" />
         <Keyword name="$SRC"  value="NA" />
         <Keyword name="$SYS"  value="H5S7HQ2 Microsoft Windows 10 Enterprise LTSC" />
         <Keyword name="$TIMESTEP"  value="0.001" />
         <Keyword name="$TOT"  value="200000" />
         <Keyword name="$VOL"  value="57000" />
         <Keyword name="HOSTID"  value="H5S7HQ2" />
         <Keyword name="$BEGINDATA"  value="000000008192" />
         <Keyword name="$ENDDATA"  value="000010408191" />
         <Keyword name="$NEXTDATA"  value="000000000000" />
         <Keyword name="$BEGINSTEXT"  value="000000000000" />
         <Keyword name="$ENDSTEXT"  value="000000000000" />
         <Keyword name="$BEGINANALYSIS"  value="000000000000" />
         <Keyword name="$ENDANALYSIS"  value="000000000000" />
         <Keyword name="FILENAME"  value="" />
       </Keywords>
       <SampleValidity version="1"  sampleTime="34" >
         <Time avgDeltaT="0.67084"  values="0.63 0.752 0.693 0.644 0.626 0.607 0.596 0.58 0.607 0.618 0.625 0.636 0.661 0.675 0.681001 0.683 0.668 0.675 0.681001 0.684 0.673 0.679 0.673 0.689 0.695001 0.684 0.675999 0.667002 0.695999 0.677 0.655001 0.660999 0.696001 0.681 0.681 0.695999 0.695 0.686001 0.684 0.682001 0.681999 0.673 0.686001 0.684999 0.705 0.68 0.694 0.697001 0.691998 0.695 " />
         <LargeDeltaTimeCheck biggestDeltaT="2"  avgDeltaT="1.00024" />
         <EventRateConsistency slope="0.00478977"  mean="1.11308" />
         <ParameterCheck name="FSC-A"  numChannels="4096"  numInFirstChannels="0"  numInLastChannels="0"  minChannel="1"  maxChannel="4095" >
           <Medians length="30"  values="1049 1052 1053 1068 1073 1067 1057 1061 1054 1049 1060 1053 1058 1066 1054 1061 1059 1059 1056 1071 1062 1065 1052 1063 1050 1052 1066 1060 1059 1054 " />
           <KineticsThresholdCheck mean="1058.77"  stddev="6.54261" />
           <Kinetics name="FSC-A"  range="33.542" >
             <Plot1D length="34"  values="420322.03125 424165.03125 428846.71875 434990.18750 439665.46875 438337.65625 433135.25000 431120.28125 426440.46875 431361.15625 422862.28125 434085.65625 427739.78125 434578.21875 433091.37500 431938.56250 433502.46875 431454.25000 444248.25000 428552.53125 434254.40625 443125.78125 437711.62500 440878.75000 434176.71875 437133.34375 435322.25000 426474.46875 427956.09375 436822.90625 435311.40625 440696.68750 432590.90625 433723.37500 " />
           </Kinetics>
           <TrendThresholdCheck slope="0.0140156"  mean="1058.77"  ratio="0.000397129" />
         </ParameterCheck>
         <ParameterCheck name="RL1-H"  numChannels="4096"  numInFirstChannels="0"  numInLastChannels="0"  minChannel="1"  maxChannel="4093" >
           <Medians length="30"  values="1234 1234 1234 1234 1234 1234 1233 1234 1234 1234 1234 1234 1234 1234 1234 1234 1234 1234 1234 1234 1234 1234 1234 1234 1234 1234 1234 1234 1234 1234 " />
           <KineticsThresholdCheck mean="1233.97"  stddev="0.182574" />
           <Kinetics name="RL1-H"  range="33.542" >
             <Plot1D length="34"  values="87.29305 87.97857 88.04035 88.51386 88.95583 87.84473 86.60966 87.85201 87.83203 90.15405 87.07652 88.07418 88.32592 87.32571 88.16879 89.74482 88.60262 87.08742 88.77265 87.33723 88.53965 88.36496 88.23609 87.86405 86.63644 88.73248 87.51633 87.16563 86.73622 87.89795 89.40688 88.41226 89.19641 88.51855 " />
           </Kinetics>
           <TrendThresholdCheck slope="0.00376715"  mean="1233.97"  ratio="9.15863e-05" />
         </ParameterCheck>
         <ParameterCheck name="VL1-H"  numChannels="4096"  numInFirstChannels="0"  numInLastChannels="0"  minChannel="1"  maxChannel="4093" >
           <Medians length="30"  values="1253 1254 1254 1255 1254 1254 1254 1255 1255 1255 1256 1256 1256 1256 1257 1257 1257 1257 1258 1258 1258 1258 1258 1258 1258 1258 1258 1258 1258 1258 " />
           <KineticsThresholdCheck mean="1256.37"  stddev="1.67091" />
           <Kinetics name="VL1-H"  range="33.542" >
             <Plot1D length="34"  values="1723.93591 1828.21118 1776.88757 1629.31311 1556.73376 1590.19458 1521.51843 1627.23682 1542.04626 1698.20679 1632.82849 1640.38733 1634.45996 1540.86902 1644.02698 1685.56335 1592.74243 1559.26111 1922.12512 1630.64709 1499.04785 1958.66931 1802.55200 1717.17529 1803.43494 1707.87610 1749.62561 1693.13647 1654.17932 1654.98914 1825.40796 1830.09436 1591.54126 1828.66235 " />
           </Kinetics>
           <TrendThresholdCheck slope="0.179518"  mean="1256.37"  ratio="0.0042866" />
         </ParameterCheck>
         <ParameterCheck name="FSC-W"  numChannels="4096"  numInFirstChannels="174115"  numInLastChannels="0"  minChannel="1"  maxChannel="4095" >
           <Medians length="30"  values="0 0 0 0 0 0 0 0 0 0 0 0 0 0 0 0 0 0 0 0 0 0 0 0 0 0 0 0 0 0 " />
           <KineticsThresholdCheck mean="0"  stddev="0" />
           <Kinetics name="FSC-W"  range="33.542" >
             <Plot1D length="34"  values="110.00407 110.04971 110.53199 111.88283 113.28496 113.68824 112.66682 112.85751 110.78946 111.48154 109.77345 111.84400 111.15812 111.92309 111.38245 112.40401 112.24187 112.50761 116.15122 111.88193 112.35488 114.85255 113.33543 113.61220 112.92982 112.80955 113.40383 111.82442 112.23734 112.78438 114.00400 113.40578 112.83221 113.92485 " />
           </Kinetics>
           <TrendThresholdCheck slope="0"  mean="0"  ratio="-nan(ind)" />
         </ParameterCheck>
         <ParameterCheck name="VL1-A"  numChannels="4096"  numInFirstChannels="0"  numInLastChannels="21"  minChannel="1"  maxChannel="4093" >
           <Medians length="30"  values="1264 1266 1266 1267 1267 1267 1267 1267 1268 1269 1269 1269 1270 1270 1271 1270 1272 1272 1272 1274 1274 1274 1273 1272 1272 1273 1274 1274 1274 1274 " />
           <KineticsThresholdCheck mean="1270.37"  stddev="3.0341" />
           <Kinetics name="VL1-A"  range="33.542" >
             <Plot1D length="34"  values="3225.13403 3694.50195 3578.13647 2883.87427 3158.25806 3067.67847 2682.41016 3275.18774 2878.45093 3315.51074 3106.11011 3111.82324 3054.45532 2814.81787 3382.33008 3161.85791 2940.64331 2850.74756 3955.65137 3039.08911 2680.54102 4298.39893 3652.93799 3373.76318 3339.16138 3316.16821 3548.68408 3265.21313 3025.99512 3191.65479 3640.65405 3828.71704 2998.47949 3532.98853 " />
           </Kinetics>
           <TrendThresholdCheck slope="0.328572"  mean="1270.37"  ratio="0.00775931" />
         </ParameterCheck>
         <ParameterCheck name="SSC-A"  numChannels="4096"  numInFirstChannels="38"  numInLastChannels="11800"  minChannel="1"  maxChannel="4095" >
           <Medians length="30"  values="1215 1240 1242 1264 1262 1242 1227 1235 1240 1217 1232 1226 1238 1246 1217 1239 1238 1236 1228 1244 1240 1232 1227 1227 1199 1203 1227 1229 1223 1216 " />
           <KineticsThresholdCheck mean="1231.7"  stddev="14.3434" />
           <Kinetics name="SSC-A"  range="33.542" >
             <Plot1D length="34"  values="367888.78125 376708.28125 380265.21875 383635.65625 390958.15625 385791.40625 378962.12500 381114.65625 374709.15625 379324.40625 370022.50000 380575.21875 376666.93750 382849.50000 380984.71875 380201.96875 376391.34375 379501.71875 388377.53125 373978.87500 382680.78125 386153.31250 382865.28125 385736.59375 378267.90625 380280.50000 378628.71875 372110.93750 371130.81250 379548.90625 381663.59375 383646.34375 380039.34375 379540.46875 " />
           </Kinetics>
           <TrendThresholdCheck slope="-0.783775"  mean="1231.7"  ratio="0.0190901" />
         </ParameterCheck>
         <ParameterCheck name="FSC-H"  numChannels="4096"  numInFirstChannels="0"  numInLastChannels="0"  minChannel="1"  maxChannel="4095" >
           <Medians length="30"  values="993 994 994 1002 1002 1002 992 998 993 992 998 993 997 998 992 997 994 990 989 998 997 1002 993 993 983 989 999 990 990 991 " />
           <KineticsThresholdCheck mean="994.5"  stddev="4.58446" />
           <Kinetics name="FSC-H"  range="33.542" >
             <Plot1D length="34"  values="234907.29688 235986.54688 238024.51562 239264.03125 242134.71875 241171.26562 238853.34375 237548.40625 236171.76562 237500.64062 235389.34375 240292.50000 236164.90625 238937.10938 238756.43750 238170.57812 238476.25000 238170.01562 240071.67188 236530.03125 238664.76562 240598.65625 239429.54688 240687.50000 238074.53125 239078.68750 236949.68750 235306.07812 237091.25000 239753.46875 237383.59375 238754.00000 237385.81250 237045.84375 " />
           </Kinetics>
           <TrendThresholdCheck slope="-0.205784"  mean="994.5"  ratio="0.00620767" />
         </ParameterCheck>
         <ParameterCheck name="BL1-A"  numChannels="4096"  numInFirstChannels="335"  numInLastChannels="0"  minChannel="1"  maxChannel="4095" >
           <Medians length="30"  values="647 661 662 661 668 654 642 647 637 642 637 636 638 642 631 633 636 636 634 643 638 645 638 638 632 629 638 643 636 636 " />
           <KineticsThresholdCheck mean="642"  stddev="9.90994" />
           <Kinetics name="BL1-A"  range="33.542" >
             <Plot1D length="34"  values="487.59717 514.65631 507.99771 519.47327 535.24817 519.28113 501.50253 509.94547 483.47629 505.44452 481.00891 499.15341 493.69431 492.24561 500.09308 512.00690 501.07553 487.06741 530.61212 488.14761 502.81155 516.78094 500.79642 503.89194 500.47903 499.37558 503.61414 490.92444 488.30508 502.93478 517.55670 504.68515 508.59030 509.00095 " />
           </Kinetics>
           <TrendThresholdCheck slope="-0.748387"  mean="642"  ratio="0.0349714" />
         </ParameterCheck>
         <ParameterCheck name="BL1-H"  numChannels="4096"  numInFirstChannels="0"  numInLastChannels="0"  minChannel="1"  maxChannel="4093" >
           <Medians length="30"  values="1258 1259 1259 1259 1260 1259 1258 1258 1258 1258 1257 1257 1257 1258 1257 1257 1257 1257 1257 1258 1257 1258 1257 1257 1257 1257 1257 1257 1257 1257 " />
           <KineticsThresholdCheck mean="1257.63"  stddev="0.850287" />
           <Kinetics name="BL1-H"  range="33.542" >
             <Plot1D length="34"  values="287.23203 297.90997 295.52652 296.81497 301.65237 291.64600 285.82495 288.16098 282.60437 293.03864 285.11035 288.04599 283.97589 283.32980 286.92984 288.25983 284.62326 280.58591 286.79285 280.49094 286.62994 285.22830 284.82275 287.44031 281.64008 284.20206 283.45068 278.84094 280.23120 287.67270 289.70404 285.87460 288.37714 283.69287 " />
           </Kinetics>
           <TrendThresholdCheck slope="-0.070508"  mean="1257.63"  ratio="0.00168192" />
         </ParameterCheck>
         <ParameterCheck name="SSC-H"  numChannels="4096"  numInFirstChannels="0"  numInLastChannels="140"  minChannel="1"  maxChannel="4095" >
           <Medians length="30"  values="826 845 839 851 851 840 831 832 832 823 835 830 834 840 821 831 829 825 829 830 826 825 826 825 815 813 820 822 821 818 " />
           <KineticsThresholdCheck mean="829.5"  stddev="9.4495" />
           <Kinetics name="SSC-H"  range="33.542" >
             <Plot1D length="34"  values="217223.57812 223350.10938 223995.01562 224121.60938 228492.23438 224258.20312 220420.40625 222222.17188 219012.87500 220791.50000 217212.32812 223314.23438 220402.15625 222662.78125 221741.14062 221953.29688 219025.64062 220413.76562 221427.46875 217566.50000 222752.90625 221500.70312 221339.50000 222620.76562 218277.42188 219190.85938 217529.12500 215984.17188 216450.09375 219671.00000 220486.85938 218845.39062 220136.03125 218460.50000 " />
           </Kinetics>
           <TrendThresholdCheck slope="-0.814461"  mean="829.5"  ratio="0.0294561" />
         </ParameterCheck>
         <ParameterCheck name="RL1-A"  numChannels="4096"  numInFirstChannels="0"  numInLastChannels="0"  minChannel="1"  maxChannel="4093" >
           <Medians length="30"  values="1233 1233 1234 1234 1234 1234 1233 1234 1233 1233 1233 1233 1233 1233 1233 1234 1233 1234 1233 1234 1234 1234 1234 1233 1233 1233 1233 1234 1234 1233 " />
           <KineticsThresholdCheck mean="1233.43"  stddev="0.504007" />
           <Kinetics name="RL1-A"  range="33.542" >
             <Plot1D length="34"  values="113.73016 118.56144 118.41072 119.80605 123.82541 120.33543 116.97903 120.31680 117.08930 121.91260 114.22254 118.24266 118.95782 116.80806 119.38039 124.66452 121.86495 118.29548 127.90524 118.52716 119.96652 123.55191 119.58538 120.40559 119.87951 120.36736 120.19868 117.77884 117.36186 119.21735 124.55785 122.42792 121.55846 122.77444 " />
           </Kinetics>
           <TrendThresholdCheck slope="0.000652577"  mean="1233.43"  ratio="1.58722e-05" />
         </ParameterCheck>
       </SampleValidity>
       <SampleNode name="1.fcs"  annotation=""  owningGroup=""  expanded="0"  sortPriority="10"  count="200000"  sampleID="1" >
         <Graph smoothing="0"  backColor="#ffffff"  foreColor="#000000"  type="Pseudocolor"  fast="1" >
           <Axis dimension="x"  name="FSC-A"  label=""  auto="auto" />
           <Axis dimension="y"  name="SSC-A"  label=""  auto="auto" />
           <GraphSettings level="5%"  smoothingHighResolution="1"  contourHighResolution="1"  histogramSmoothingCount="0"  graphResolution="256"  showOutliers="0"  drawLargeDots="0"  dotsToDraw="8000"  tint="le.chartfill.tinted.40"  lineWeight="le.lineweight.normal"  lineStyle="le.linestyle.solid" />
           <GraphEnvironment showGrid="0"  showAxes="tnlTNL"  showGates="1"  showFreqOnPlots="1"  showGateNameOnPlots="1"  showMedians="0"  showUncomped="0"  addEventParam="0"  lastYAxisName="" >
             <TextTraits font="SansSerif"  size="11"  name="Labels"  style="plain"  color="#000000"  background="#00ffffff"  just="left" />
             <TextTraits font="SansSerif"  size="11"  name="LayoutGates"  style="plain"  color="#000000"  background="#00ffffff"  just="left" />
             <TextTraits font="SansSerif"  size="9"  name="Numbers"  style="plain"  color="#000000"  background="#00ffffff"  just="left" />
             <TextTraits font="SansSerif"  size="9"  name="Legend"  style="plain"  color="#000000"  background="#00ffffff"  just="left" />
           </GraphEnvironment>
         </Graph>
         <Subpopulations>
           <Population name="Viability"  annotation=""  owningGroup=""  expanded="0"  sortPriority="10"  count="167084" >
             <Graph smoothing="0"  backColor="#ffffff"  foreColor="#000000"  heatMapStatParameter="BL1-A"  type="Pseudocolor"  fast="1" >
               <Axis dimension="x"  name="SSC-A"  label=""  auto="auto" />
               <Axis dimension="y"  name="FSC-A"  label=""  auto="auto" />
               <GraphSettings level="5%"  smoothingHighResolution="1"  contourHighResolution="1"  histogramSmoothingCount="0"  graphResolution="256"  showOutliers="0"  drawLargeDots="0"  dotsToDraw="8000"  tint="le.chartfill.tinted.40"  lineWeight="le.lineweight.normal"  lineStyle="le.linestyle.solid" />
               <GraphEnvironment showGrid="0"  showAxes="tnlTNL"  showGates="1"  showFreqOnPlots="0"  showGateNameOnPlots="0"  showMedians="0"  showUncomped="0"  addEventParam="0"  lastYAxisName="" >
                 <TextTraits font="SansSerif"  size="11"  name="Labels"  style="plain"  color="#000000"  background="#00ffffff"  just="left" />
                 <TextTraits font="SansSerif"  size="11"  name="LayoutGates"  style="plain"  color="#000000"  background="#00ffffff"  just="left" />
                 <TextTraits font="SansSerif"  size="9"  name="Numbers"  style="plain"  color="#000000"  background="#00ffffff"  just="left" />
                 <TextTraits font="SansSerif"  size="9"  name="Legend"  style="plain"  color="#000000"  background="#00ffffff"  just="left" />
                 <WindowPosition x="-457"  y="352"  width="384"  height="604"  displayed="0"  panelState="---" />
               </GraphEnvironment>
             </Graph>
             <Gate gating:id="ID1016787202" >
               <gating:RectangleGate eventsInside="1"  annoOffsetX="0"  annoOffsetY="0"  tint="#000000"  isTinted="0"  lineWeight="Normal"  userDefined="1"  percentX="0"  percentY="0" >
                 <gating:dimension gating:min="25587.00202666667"  gating:max="1042670.3325866668" >
                   <data-type:fcs-dimension data-type:name="FSC-A" />
                 </gating:dimension>
                 <gating:dimension gating:min="-309.4210712701896"  gating:max="3677.619962695329" >
                   <data-type:fcs-dimension data-type:name="VL1-A" />
                 </gating:dimension>
               </gating:RectangleGate>
             </Gate>
             <Subpopulations>
               <Population name="Cells"  annotation=""  owningGroup=""  expanded="0"  sortPriority="10"  count="143747" >
                 <Graph smoothing="0"  backColor="#ffffff"  foreColor="#000000"  heatMapStatParameter="BL1-A"  type="Pseudocolor"  fast="1" >
                   <Axis dimension="x"  name="FSC-A"  label=""  auto="auto" />
                   <Axis dimension="y"  name="FSC-H"  label=""  auto="auto" />
                   <GraphSettings level="5%"  smoothingHighResolution="1"  contourHighResolution="1"  histogramSmoothingCount="0"  graphResolution="256"  showOutliers="0"  drawLargeDots="0"  dotsToDraw="8000"  tint="le.chartfill.tinted.40"  lineWeight="le.lineweight.normal"  lineStyle="le.linestyle.solid" />
                   <GraphEnvironment showGrid="0"  showAxes="tnlTNL"  showGates="1"  showFreqOnPlots="1"  showGateNameOnPlots="1"  showMedians="0"  showUncomped="0"  addEventParam="0"  lastYAxisName="" >
                     <TextTraits font="SansSerif"  size="11"  name="Labels"  style="plain"  color="#000000"  background="#00ffffff"  just="left" />
                     <TextTraits font="SansSerif"  size="11"  name="LayoutGates"  style="plain"  color="#000000"  background="#00ffffff"  just="left" />
                     <TextTraits font="SansSerif"  size="9"  name="Numbers"  style="plain"  color="#000000"  background="#00ffffff"  just="left" />
                     <TextTraits font="SansSerif"  size="9"  name="Legend"  style="plain"  color="#000000"  background="#00ffffff"  just="left" />
                     <WindowPosition x="-724"  y="388"  width="392"  height="584"  displayed="0"  panelState="---" />
                   </GraphEnvironment>
                 </Graph>
                 <Gate gating:id="ID669450940"  gating:parent_id="ID1016787202" >
                   <gating:RectangleGate eventsInside="1"  annoOffsetX="0"  annoOffsetY="0"  tint="#000000"  isTinted="0"  lineWeight="Normal"  userDefined="1"  percentX="0"  percentY="0" >
                     <gating:dimension gating:min="67795.86206896552"  gating:max="971740.6896551724" >
                       <data-type:fcs-dimension data-type:name="SSC-A" />
                     </gating:dimension>
                     <gating:dimension gating:min="174163.62724033615"  gating:max="1044981.763442017" >
                       <data-type:fcs-dimension data-type:name="FSC-A" />
                     </gating:dimension>
                   </gating:RectangleGate>
                 </Gate>
                 <Subpopulations>
                   <Population name="Singlet"  annotation=""  owningGroup=""  expanded="0"  sortPriority="10"  count="134166" >
                     <Graph smoothing="0"  backColor="#ffffff"  foreColor="#000000"  heatMapStatParameter="BL1-A"  type="Pseudocolor"  fast="1" >
                       <Axis dimension="x"  name="SSC-H"  label=""  auto="auto" />
                       <Axis dimension="y"  name="SSC-W"  label=""  auto="auto" />
                       <GraphSettings level="5%"  smoothingHighResolution="1"  contourHighResolution="1"  histogramSmoothingCount="0"  graphResolution="256"  showOutliers="0"  drawLargeDots="1"  dotsToDraw="8000"  tint="le.chartfill.tinted.40"  lineWeight="le.lineweight.normal"  lineStyle="le.linestyle.solid" />
                       <GraphEnvironment showGrid="0"  showAxes="tnlTNL"  showGates="1"  showFreqOnPlots="0"  showGateNameOnPlots="0"  showMedians="0"  showUncomped="0"  addEventParam="0"  lastYAxisName="" >
                         <TextTraits font="SansSerif"  size="11"  name="Labels"  style="plain"  color="#000000"  background="#00ffffff"  just="left" />
                         <TextTraits font="SansSerif"  size="11"  name="LayoutGates"  style="plain"  color="#000000"  background="#00ffffff"  just="left" />
                         <TextTraits font="SansSerif"  size="9"  name="Numbers"  style="plain"  color="#000000"  background="#00ffffff"  just="left" />
                         <TextTraits font="SansSerif"  size="9"  name="Legend"  style="plain"  color="#000000"  background="#00ffffff"  just="left" />
                         <WindowPosition x="-581"  y="372"  width="384"  height="604"  displayed="0"  panelState="---" />
                       </GraphEnvironment>
                     </Graph>
                     <Gate gating:id="ID1673608994"  gating:parent_id="ID669450940" >
                       <gating:PolygonGate eventsInside="1"  annoOffsetX="-40"  annoOffsetY="-80"  tint="#000000"  isTinted="0"  lineWeight="Normal"  userDefined="1"  quadId="-1"  gateResolution="256" >
                         <gating:dimension>
                           <data-type:fcs-dimension data-type:name="FSC-A" />
                         </gating:dimension>
                         <gating:dimension>
                           <data-type:fcs-dimension data-type:name="FSC-H" />
                         </gating:dimension>
                         <gating:vertex>
                           <gating:coordinate data-type:value="103551.1174114022" />
                           <gating:coordinate data-type:value="221218.5654008439" />
                         </gating:vertex>
                         <gating:vertex>
                           <gating:coordinate data-type:value="135066.6748844376" />
                           <gating:coordinate data-type:value="39819.3417721519" />
                         </gating:vertex>
                         <gating:vertex>
                           <gating:coordinate data-type:value="1017502.2841294298" />
                           <gating:coordinate data-type:value="477832.1012658228" />
                         </gating:vertex>
                         <gating:vertex>
                           <gating:coordinate data-type:value="963475.6141756548" />
                           <gating:coordinate data-type:value="668080.0675105485" />
                         </gating:vertex>
                       </gating:PolygonGate>
                     </Gate>
                     <Subpopulations>
                       <Population name="Single-2"  annotation=""  owningGroup=""  expanded="0"  sortPriority="10"  count="134129" >
                         <Graph smoothing="0"  backColor="#ffffff"  foreColor="#000000"  heatMapStatParameter="BL1-A"  type="Pseudocolor"  fast="1" >
                           <Axis dimension="x"  name="FSC-A"  label=""  auto="auto" />
                           <Axis dimension="y"  name="BL1-A"  label=""  auto="auto" />
                           <GraphSettings level="5%"  smoothingHighResolution="1"  contourHighResolution="1"  histogramSmoothingCount="0"  graphResolution="256"  showOutliers="0"  drawLargeDots="1"  dotsToDraw="8000"  tint="le.chartfill.tinted.40"  lineWeight="le.lineweight.normal"  lineStyle="le.linestyle.solid" />
                           <GraphEnvironment showGrid="0"  showAxes="tnlTNL"  showGates="1"  showFreqOnPlots="0"  showGateNameOnPlots="0"  showMedians="0"  showUncomped="0"  addEventParam="0"  lastYAxisName="" >
                             <TextTraits font="SansSerif"  size="11"  name="Labels"  style="plain"  color="#000000"  background="#00ffffff"  just="left" />
                             <TextTraits font="SansSerif"  size="11"  name="LayoutGates"  style="plain"  color="#000000"  background="#00ffffff"  just="left" />
                             <TextTraits font="SansSerif"  size="9"  name="Numbers"  style="plain"  color="#000000"  background="#00ffffff"  just="left" />
                             <TextTraits font="SansSerif"  size="9"  name="Legend"  style="plain"  color="#000000"  background="#00ffffff"  just="left" />
                             <WindowPosition x="-657"  y="441"  width="388"  height="603"  displayed="0"  panelState="---" />
                           </GraphEnvironment>
                         </Graph>
                         <Gate gating:id="ID1207055360"  gating:parent_id="ID1673608994" >
                           <gating:PolygonGate eventsInside="1"  annoOffsetX="0"  annoOffsetY="0"  tint="#000000"  isTinted="0"  lineWeight="Normal"  userDefined="1"  quadId="-1"  gateResolution="256" >
                             <gating:dimension>
                               <data-type:fcs-dimension data-type:name="SSC-H" />
                             </gating:dimension>
                             <gating:dimension>
                               <data-type:fcs-dimension data-type:name="SSC-W" />
                             </gating:dimension>
                             <gating:vertex>
                               <gating:coordinate data-type:value="18078.8965517241" />
                               <gating:coordinate data-type:value="134.4537815126" />
                             </gating:vertex>
                             <gating:vertex>
                               <gating:coordinate data-type:value="27118.3448275862" />
                               <gating:coordinate data-type:value="29.4117647059" />
                             </gating:vertex>
                             <gating:vertex>
                               <gating:coordinate data-type:value="596603.5862068966" />
                               <gating:coordinate data-type:value="75.6302521008" />
                             </gating:vertex>
                             <gating:vertex>
                               <gating:coordinate data-type:value="583044.4137931034" />
                               <gating:coordinate data-type:value="197.4789915966" />
                             </gating:vertex>
                           </gating:PolygonGate>
                         </Gate>
                         <Subpopulations>
                           <Population name="GFP Positive"  annotation=""  owningGroup=""  expanded="0"  sortPriority="10"  count="10" >
                             <Graph smoothing="0"  backColor="#ffffff"  foreColor="#000000"  heatMapStatParameter="BL1-A"  type="Pseudocolor"  fast="1" >
                               <Axis dimension="x"  name="BL1-A"  label=""  auto="auto" />
                               <Axis dimension="y"  name="FSC-A"  label=""  auto="auto" />
                               <GraphSettings level="5%"  smoothingHighResolution="1"  contourHighResolution="1"  histogramSmoothingCount="0"  graphResolution="256"  showOutliers="0"  drawLargeDots="0"  dotsToDraw="8000"  tint="le.chartfill.tinted.40"  lineWeight="le.lineweight.normal"  lineStyle="le.linestyle.solid" />
                               <GraphEnvironment showGrid="0"  showAxes="tnlTNL"  showGates="1"  showFreqOnPlots="1"  showGateNameOnPlots="1"  showMedians="0"  showUncomped="0"  addEventParam="0"  lastYAxisName="" >
                                 <TextTraits font="SansSerif"  size="11"  name="Labels"  style="plain"  color="#000000"  background="#00ffffff"  just="left" />
                                 <TextTraits font="SansSerif"  size="11"  name="LayoutGates"  style="plain"  color="#000000"  background="#00ffffff"  just="left" />
                                 <TextTraits font="SansSerif"  size="9"  name="Numbers"  style="plain"  color="#000000"  background="#00ffffff"  just="left" />
                                 <TextTraits font="SansSerif"  size="9"  name="Legend"  style="plain"  color="#000000"  background="#00ffffff"  just="left" />
                                 <WindowPosition x="736"  y="260"  width="384"  height="604"  displayed="1"  panelState="---" />
                               </GraphEnvironment>
                             </Graph>
                             <Gate gating:id="ID747364125"  gating:parent_id="ID1207055360" >
                               <gating:PolygonGate eventsInside="1"  annoOffsetX="0"  annoOffsetY="0"  tint="#000000"  isTinted="0"  lineWeight="Normal"  userDefined="1"  quadId="-1"  gateResolution="256" >
                                 <gating:dimension>
                                   <data-type:fcs-dimension data-type:name="BL1-A" />
                                 </gating:dimension>
                                 <gating:dimension>
                                   <data-type:fcs-dimension data-type:name="FSC-A" />
                                 </gating:dimension>
                                 <gating:vertex>
                                   <gating:coordinate data-type:value="12838.7759511194" />
                                   <gating:coordinate data-type:value="1065389.8257655173" />
                                 </gating:vertex>
                                 <gating:vertex>
                                   <gating:coordinate data-type:value="2677.297010923" />
                                   <gating:coordinate data-type:value="112494.5778758621" />
                                 </gating:vertex>
                                 <gating:vertex>
                                   <gating:coordinate data-type:value="761015.1303504674" />
                                   <gating:coordinate data-type:value="105877.2497655172" />
                                 </gating:vertex>
                                 <gating:vertex>
                                   <gating:coordinate data-type:value="796663.1732295591" />
                                   <gating:coordinate data-type:value="1065389.8257655173" />
                                 </gating:vertex>
                               </gating:PolygonGate>
                             </Gate>
                           </Population>
                         </Subpopulations>
                       </Population>
                     </Subpopulations>
                   </Population>
                 </Subpopulations>
               </Population>
             </Subpopulations>
           </Population>
         </Subpopulations>
       </SampleNode>
     </Sample>
     <Sample>
       <DataSet uri="file:/C:/Users/reube/Desktop/Data/97_Manuscript_Preps/2023-02-09-qTAG-Paper/EMBO_J/Source_Data/02_Figure_02/2C/HEK-HDR-SELECTED-Pool.fcs"  sampleID="2" />
       <Transformations>
         <transforms:linear transforms:minRange="0.014"  transforms:maxRange="44.329"  gain="1" >
           <data-type:parameter data-type:name="Time" />
         </transforms:linear>
         <transforms:linear transforms:minRange="0"  transforms:maxRange="1535220.1216"  gain="1" >
           <data-type:parameter data-type:name="FSC-A" />
         </transforms:linear>
         <transforms:linear transforms:minRange="0"  transforms:maxRange="1048576"  gain="1" >
           <data-type:parameter data-type:name="SSC-A" />
         </transforms:linear>
         <transforms:hyperlog transforms:length="256"  transforms:maxRange="1048576.0000000007"  transforms:T="1048576.0000000007"  transforms:A="1.8"  transforms:M="6.0205999133"  transforms:W="1.4" >
           <data-type:parameter data-type:name="BL1-A" />
         </transforms:hyperlog>
         <transforms:biex transforms:length="256"  transforms:maxRange="1048576"  transforms:neg="0"  transforms:width="-1000"  transforms:pos="5.0205999133" >
           <data-type:parameter data-type:name="RL1-A" />
         </transforms:biex>
         <transforms:biex transforms:length="256"  transforms:maxRange="1048576"  transforms:neg="0"  transforms:width="-1000"  transforms:pos="5.0205999133" >
           <data-type:parameter data-type:name="VL1-A" />
         </transforms:biex>
         <transforms:linear transforms:minRange="0"  transforms:maxRange="1048576"  gain="1" >
           <data-type:parameter data-type:name="FSC-H" />
         </transforms:linear>
         <transforms:linear transforms:minRange="0"  transforms:maxRange="1048576"  gain="1" >
           <data-type:parameter data-type:name="SSC-H" />
         </transforms:linear>
         <transforms:biex transforms:length="256"  transforms:maxRange="1048576"  transforms:neg="0"  transforms:width="-1000"  transforms:pos="5.0205999133" >
           <data-type:parameter data-type:name="BL1-H" />
         </transforms:biex>
         <transforms:biex transforms:length="256"  transforms:maxRange="1048576"  transforms:neg="0"  transforms:width="-1000"  transforms:pos="5.0205999133" >
           <data-type:parameter data-type:name="RL1-H" />
         </transforms:biex>
         <transforms:biex transforms:length="256"  transforms:maxRange="1048576"  transforms:neg="0"  transforms:width="-1000"  transforms:pos="5.0205999133" >
           <data-type:parameter data-type:name="VL1-H" />
         </transforms:biex>
         <transforms:linear transforms:minRange="0"  transforms:maxRange="1048576"  gain="1" >
           <data-type:parameter data-type:name="FSC-W" />
         </transforms:linear>
         <transforms:linear transforms:minRange="0"  transforms:maxRange="1048576"  gain="1" >
           <data-type:parameter data-type:name="SSC-W" />
         </transforms:linear>
       </Transformations>
       <Keywords>
         <Keyword name="FJ_FCS_VERSION"  value="3.1" />
         <Keyword name="#FLOWRATE"  value="100" />
         <Keyword name="#LASER1ASF"  value="1.09" />
         <Keyword name="#LASER1COLOR"  value="Blue" />
         <Keyword name="#LASER1DELAY"  value="1100" />
         <Keyword name="#LASER2ASF"  value="1.11" />
         <Keyword name="#LASER2COLOR"  value="Red" />
         <Keyword name="#LASER2DELAY"  value="1500" />
         <Keyword name="#LASER3ASF"  value="1.17" />
         <Keyword name="#LASER3COLOR"  value="Violet" />
         <Keyword name="#LASER3DELAY"  value="711" />
         <Keyword name="#LASER4ASF"  value="1.04" />
         <Keyword name="#LASER4COLOR"  value="Yellow" />
         <Keyword name="#LASER4DELAY"  value="308" />
         <Keyword name="#LASERCONFIG"  value="BRVY" />
         <Keyword name="#P11Label"  value="DAPI" />
         <Keyword name="#P1Label"  value="NA" />
         <Keyword name="#P1Target"  value="NA" />
         <Keyword name="#P4Label"  value="GFP" />
         <Keyword name="#P6Label"  value="DAPI" />
         <Keyword name="#P9Label"  value="GFP" />
         <Keyword name="#PTDATE"  value="02-Feb-2023" />
         <Keyword name="#PTRESULT"  value="Pass" />
         <Keyword name="#TR1"  value="OR_FSC,60000" />
         <Keyword name="#WIDTHTHRESHOLD"  value="1000" />
         <Keyword name="#WINEXT"  value="0" />
         <Keyword name="$BTIM"  value="11:08:31" />
         <Keyword name="$BYTEORD"  value="1,2,3,4" />
         <Keyword name="$CELLS"  value="NA" />
         <Keyword name="$COM"  value="NA" />
         <Keyword name="$CYT"  value="0A29009 Attune NxT Acoustic Focusing Cytometer (Lasers: BRV6Y)" />
         <Keyword name="$CYTSN"  value="2AFC228701219" />
         <Keyword name="$DATATYPE"  value="F" />
         <Keyword name="$DATE"  value="02-Feb-2023" />
         <Keyword name="$ETIM"  value="11:09:16" />
         <Keyword name="$EXP"  value="Pelletier" />
         <Keyword name="$FIL"  value="2.fcs" />
         <Keyword name="$INST"  value="NA" />
         <Keyword name="$LAST_MODIFIED"  value="25-Apr-2023 15:24:05" />
         <Keyword name="$LAST_MODIFIER"  value="PelletierMatellan" />
         <Keyword name="$LOST"  value="0" />
         <Keyword name="$MODE"  value="L" />
         <Keyword name="$OP"  value="Laura Matellan" />
         <Keyword name="$ORIGINALITY"  value="NonDataModified" />
         <Keyword name="$P10B"  value="32" />
         <Keyword name="$P10E"  value="0,0" />
         <Keyword name="$P10F"  value="670_14" />
         <Keyword name="$P10L"  value="640" />
         <Keyword name="$P10N"  value="RL1-H" />
         <Keyword name="$P10R"  value="1048576" />
         <Keyword name="$P10S"  value="RL1-H" />
         <Keyword name="$P10V"  value="324" />
         <Keyword name="$P11B"  value="32" />
         <Keyword name="$P11E"  value="0,0" />
         <Keyword name="$P11F"  value="450_40" />
         <Keyword name="$P11L"  value="405" />
         <Keyword name="$P11N"  value="VL1-H" />
         <Keyword name="$P11R"  value="1048576" />
         <Keyword name="$P11S"  value="DAPI-H" />
         <Keyword name="$P11V"  value="275" />
         <Keyword name="$P12B"  value="32" />
         <Keyword name="$P12E"  value="0,0" />
         <Keyword name="$P12F"  value="NA" />
         <Keyword name="$P12L"  value="488" />
         <Keyword name="$P12N"  value="FSC-W" />
         <Keyword name="$P12R"  value="1024" />
         <Keyword name="$P12S"  value="FSC-W" />
         <Keyword name="$P12V"  value="100" />
         <Keyword name="$P13B"  value="32" />
         <Keyword name="$P13E"  value="0,0" />
         <Keyword name="$P13F"  value="488_10" />
         <Keyword name="$P13L"  value="488" />
         <Keyword name="$P13N"  value="SSC-W" />
         <Keyword name="$P13R"  value="1024" />
         <Keyword name="$P13S"  value="SSC-W" />
         <Keyword name="$P13V"  value="350" />
         <Keyword name="$P1B"  value="32" />
         <Keyword name="$P1E"  value="0,0" />
         <Keyword name="$P1F"  value="NA" />
         <Keyword name="$P1L"  value="NA" />
         <Keyword name="$P1N"  value="Time" />
         <Keyword name="$P1R"  value="67108864" />
         <Keyword name="$P1S"  value="Time" />
         <Keyword name="$P1V"  value="NA" />
         <Keyword name="$P2B"  value="32" />
         <Keyword name="$P2E"  value="0,0" />
         <Keyword name="$P2F"  value="NA" />
         <Keyword name="$P2L"  value="488" />
         <Keyword name="$P2N"  value="FSC-A" />
         <Keyword name="$P2R"  value="1048576" />
         <Keyword name="$P2S"  value="FSC-A" />
         <Keyword name="$P2V"  value="100" />
         <Keyword name="$P3B"  value="32" />
         <Keyword name="$P3E"  value="0,0" />
         <Keyword name="$P3F"  value="488_10" />
         <Keyword name="$P3L"  value="488" />
         <Keyword name="$P3N"  value="SSC-A" />
         <Keyword name="$P3R"  value="1048576" />
         <Keyword name="$P3S"  value="SSC-A" />
         <Keyword name="$P3V"  value="350" />
         <Keyword name="$P4B"  value="32" />
         <Keyword name="$P4E"  value="0,0" />
         <Keyword name="$P4F"  value="530_30" />
         <Keyword name="$P4L"  value="488" />
         <Keyword name="$P4N"  value="BL1-A" />
         <Keyword name="$P4R"  value="1048576" />
         <Keyword name="$P4S"  value="GFP-A" />
         <Keyword name="$P4V"  value="300" />
         <Keyword name="$P5B"  value="32" />
         <Keyword name="$P5E"  value="0,0" />
         <Keyword name="$P5F"  value="670_14" />
         <Keyword name="$P5L"  value="640" />
         <Keyword name="$P5N"  value="RL1-A" />
         <Keyword name="$P5R"  value="1048576" />
         <Keyword name="$P5S"  value="RL1-A" />
         <Keyword name="$P5V"  value="324" />
         <Keyword name="$P6B"  value="32" />
         <Keyword name="$P6E"  value="0,0" />
         <Keyword name="$P6F"  value="450_40" />
         <Keyword name="$P6L"  value="405" />
         <Keyword name="$P6N"  value="VL1-A" />
         <Keyword name="$P6R"  value="1048576" />
         <Keyword name="$P6S"  value="DAPI-A" />
         <Keyword name="$P6V"  value="275" />
         <Keyword name="$P7B"  value="32" />
         <Keyword name="$P7E"  value="0,0" />
         <Keyword name="$P7F"  value="NA" />
         <Keyword name="$P7L"  value="488" />
         <Keyword name="$P7N"  value="FSC-H" />
         <Keyword name="$P7R"  value="1048576" />
         <Keyword name="$P7S"  value="FSC-H" />
         <Keyword name="$P7V"  value="100" />
         <Keyword name="$P8B"  value="32" />
         <Keyword name="$P8E"  value="0,0" />
         <Keyword name="$P8F"  value="488_10" />
         <Keyword name="$P8L"  value="488" />
         <Keyword name="$P8N"  value="SSC-H" />
         <Keyword name="$P8R"  value="1048576" />
         <Keyword name="$P8S"  value="SSC-H" />
         <Keyword name="$P8V"  value="350" />
         <Keyword name="$P9B"  value="32" />
         <Keyword name="$P9E"  value="0,0" />
         <Keyword name="$P9F"  value="530_30" />
         <Keyword name="$P9L"  value="488" />
         <Keyword name="$P9N"  value="BL1-H" />
         <Keyword name="$P9R"  value="1048576" />
         <Keyword name="$P9S"  value="GFP-H" />
         <Keyword name="$P9V"  value="300" />
         <Keyword name="$PAR"  value="13" />
         <Keyword name="$PLATEID"  value="NA" />
         <Keyword name="$PLATENAME"  value="NA" />
         <Keyword name="$PROJ"  value="2023-02-02-HEK_PAPER" />
         <Keyword name="$SMNO"  value="HDR SEL" />
         <Keyword name="$SPILLOVER"  value="6,BL1-A,RL1-A,VL1-A,BL1-H,RL1-H,VL1-H,1.000000,0.000000,0.000000,0.000000,0.000000,0.000000,0.000000,1.000000,0.000000,0.000000,0.000000,0.000000,0.000000,0.000000,1.000000,0.000000,0.000000,0.000000,0.000000,0.000000,0.000000,1.000000,0.000000,0.000000,0.000000,0.000000,0.000000,0.000000,1.000000,0.000000,0.000000,0.000000,0.000000,0.000000,0.000000,1.000000" />
         <Keyword name="$SRC"  value="NA" />
         <Keyword name="$SYS"  value="H5S7HQ2 Microsoft Windows 10 Enterprise LTSC" />
         <Keyword name="$TIMESTEP"  value="0.001" />
         <Keyword name="$TOT"  value="200000" />
         <Keyword name="$VOL"  value="76000" />
         <Keyword name="HOSTID"  value="H5S7HQ2" />
         <Keyword name="$BEGINDATA"  value="000000008192" />
         <Keyword name="$ENDDATA"  value="000010408191" />
         <Keyword name="$NEXTDATA"  value="000000000000" />
         <Keyword name="$BEGINSTEXT"  value="000000000000" />
         <Keyword name="$ENDSTEXT"  value="000000000000" />
         <Keyword name="$BEGINANALYSIS"  value="000000000000" />
         <Keyword name="$ENDANALYSIS"  value="000000000000" />
         <Keyword name="FILENAME"  value="" />
       </Keywords>
       <SampleValidity version="1"  sampleTime="45" >
         <Time avgDeltaT="0.8863"  values="0.909 0.858 0.837 0.758 0.815 0.797 0.839 0.867 0.856 0.877 0.892 0.858001 0.894 0.858999 0.899 0.868 0.879001 0.879 0.867001 0.868 0.871 0.893 0.872 0.877001 0.878 0.893 0.888 0.872999 0.906 0.941999 0.92 0.915001 0.945999 0.948 0.938 0.925001 0.917002 0.924 0.901001 0.905998 0.902 0.896 0.896 0.902 0.902 0.890999 0.892002 0.897999 0.903 0.915001 " />
         <LargeDeltaTimeCheck biggestDeltaT="3"  avgDeltaT="1.00196" />
         <EventRateConsistency slope="0.00536754"  mean="1.47846" />
         <ParameterCheck name="FSC-H"  numChannels="4096"  numInFirstChannels="0"  numInLastChannels="0"  minChannel="1"  maxChannel="4095" >
           <Medians length="30"  values="892 889 905 890 885 889 891 896 893 885 893 894 891 890 884 889 892 890 889 880 893 889 880 895 889 891 895 891 891 895 " />
           <KineticsThresholdCheck mean="890.533"  stddev="4.82617" />
           <Kinetics name="FSC-H"  range="44.315" >
             <Plot1D length="45"  values="206640.18750 206908.62500 211676.59375 213653.57812 210848.56250 207972.48438 207067.85938 207748.04688 206307.95312 208897.73438 210142.48438 209186.64062 210488.03125 207153.59375 209964.84375 208935.75000 209969.96875 208440.17188 207842.42188 210050.12500 208682.87500 206975.04688 208826.09375 208521.64062 210123.73438 211373.60938 209846.60938 207526.21875 210476.95312 208621.75000 210778.17188 209832.03125 207113.20312 206837.95312 207728.54688 209363.98438 210379.07812 210811.87500 210896.46875 210796.62500 209959.12500 210211.95312 209542.45312 210330.57812 208485.57812 " />
           </Kinetics>
           <TrendThresholdCheck slope="-0.0556174"  mean="890.533"  ratio="0.00187362" />
         </ParameterCheck>
         <ParameterCheck name="VL1-H"  numChannels="4096"  numInFirstChannels="0"  numInLastChannels="0"  minChannel="1"  maxChannel="4093" >
           <Medians length="30"  values="1248 1248 1248 1248 1248 1249 1249 1250 1250 1250 1250 1250 1251 1251 1251 1251 1251 1251 1251 1252 1251 1251 1252 1251 1251 1252 1252 1252 1252 1252 " />
           <KineticsThresholdCheck mean="1250.43"  stddev="1.38174" />
           <Kinetics name="VL1-H"  range="44.315" >
             <Plot1D length="45"  values="1703.58667 1642.73230 1616.83618 1588.84924 1639.37097 1436.05725 1510.00415 1466.53967 1548.00940 1550.97888 1520.81091 1619.00378 1715.24316 1449.86963 1461.86194 1500.74255 1558.83093 1517.26917 1474.14441 1616.26001 1387.78467 1760.37512 1423.12952 1491.17139 1730.60352 1772.79187 1689.91895 1617.74268 1837.58752 1715.76843 1547.16199 1801.81555 1650.56506 1724.08521 1647.85413 1582.98279 1586.80957 1917.00134 1577.54370 1798.89636 1590.87769 1752.81384 1594.68542 1780.67786 1510.10657 " />
           </Kinetics>
           <TrendThresholdCheck slope="0.144842"  mean="1250.43"  ratio="0.00347501" />
         </ParameterCheck>
         <ParameterCheck name="FSC-A"  numChannels="4096"  numInFirstChannels="0"  numInLastChannels="0"  minChannel="1"  maxChannel="4095" >
           <Medians length="30"  values="921 927 945 929 919 924 928 934 934 922 929 932 929 933 921 929 939 932 931 932 936 935 925 937 932 938 945 938 934 944 " />
           <KineticsThresholdCheck mean="931.8"  stddev="6.8652" />
           <Kinetics name="FSC-A"  range="44.315" >
             <Plot1D length="45"  values="362672.34375 359901.81250 375024.56250 382958.62500 378785.87500 360977.34375 365143.87500 363748.15625 364246.50000 369226.93750 373483.28125 371981.93750 376695.53125 366460.96875 374817.15625 371502.43750 372285.59375 367774.50000 369296.34375 376411.90625 365877.96875 369689.78125 372318.09375 370840.09375 377897.18750 382532.56250 375371.78125 368930.78125 384637.87500 376498.90625 379122.59375 377279.31250 372755.50000 370266.75000 372235.15625 375724.71875 374350.28125 381759.65625 379101.71875 384204.68750 379922.25000 382223.09375 375440.50000 382424.87500 376362.93750 " />
           </Kinetics>
           <TrendThresholdCheck slope="0.410679"  mean="931.8"  ratio="0.0132221" />
         </ParameterCheck>
         <ParameterCheck name="SSC-A"  numChannels="4096"  numInFirstChannels="135"  numInLastChannels="5280"  minChannel="1"  maxChannel="4095" >
           <Medians length="30"  values="948 977 1003 964 943 960 959 966 968 964 980 959 959 983 970 971 971 976 965 977 976 978 961 975 979 978 1002 983 971 992 " />
           <KineticsThresholdCheck mean="971.933"  stddev="13.3957" />
           <Kinetics name="SSC-A"  range="44.315" >
             <Plot1D length="45"  values="287497.03125 286134.15625 297800.65625 305010.40625 297282.06250 280837.09375 285073.87500 285594.40625 287217.03125 287594.28125 293657.31250 293063.59375 298080.31250 286048.03125 295462.09375 293513.37500 291913.62500 287848.56250 290481.87500 297474.75000 286919.71875 291337.84375 293973.06250 292555.81250 300101.81250 301815.59375 294298.53125 291093.53125 306765.65625 295626.87500 300805.59375 296710.65625 296082.84375 292119.53125 291278.50000 299594.84375 296719.53125 303514.65625 300531.59375 306374.56250 303946.68750 303604.62500 296126.62500 306138.37500 296198.53125 " />
           </Kinetics>
           <TrendThresholdCheck slope="0.691435"  mean="971.933"  ratio="0.021342" />
         </ParameterCheck>
         <ParameterCheck name="RL1-H"  numChannels="4096"  numInFirstChannels="0"  numInLastChannels="0"  minChannel="1"  maxChannel="4093" >
           <Medians length="30"  values="1232 1232 1232 1232 1232 1232 1232 1232 1232 1232 1232 1232 1232 1232 1232 1232 1232 1232 1232 1232 1232 1232 1232 1232 1232 1232 1232 1232 1232 1232 " />
           <KineticsThresholdCheck mean="1232"  stddev="0" />
           <Kinetics name="RL1-H"  range="44.315" >
             <Plot1D length="45"  values="74.66042 73.86521 75.17888 75.03136 74.72269 75.49601 72.83753 74.30875 73.54106 73.62038 73.43681 76.70066 74.79053 74.00237 73.83221 74.29130 74.25948 74.26334 73.20591 74.62095 73.67045 73.38152 74.70676 75.30626 74.79153 75.32331 74.56725 73.29875 75.49852 74.27044 74.85192 74.19783 74.01455 74.36297 73.75573 73.74023 75.69272 75.26164 75.50372 75.55988 75.32708 75.57169 74.18504 74.39165 73.03462 " />
           </Kinetics>
           <TrendThresholdCheck slope="0"  mean="1232"  ratio="0" />
         </ParameterCheck>
         <ParameterCheck name="SSC-H"  numChannels="4096"  numInFirstChannels="0"  numInLastChannels="31"  minChannel="1"  maxChannel="4095" >
           <Medians length="30"  values="665 679 688 665 660 665 666 668 673 663 680 667 666 676 669 669 669 671 661 671 667 669 662 668 672 666 680 675 670 671 " />
           <KineticsThresholdCheck mean="669.7"  stddev="6.23201" />
           <Kinetics name="SSC-H"  range="44.315" >
             <Plot1D length="45"  values="170301.34375 169428.68750 173702.37500 176721.85938 171073.42188 167825.64062 167547.07812 169316.14062 168392.34375 168586.06250 171019.43750 171272.96875 172804.25000 167695.23438 170575.09375 171513.01562 170789.53125 169096.18750 169178.60938 172321.92188 169317.90625 168288.43750 170554.50000 169903.21875 172034.32812 171467.56250 170385.46875 169496.43750 171909.04688 168608.46875 172948.28125 170532.21875 168966.84375 168096.65625 168098.18750 171721.64062 171928.53125 172781.71875 172246.12500 172408.78125 173385.89062 172041.71875 169736.73438 173663.42188 169018.46875 " />
           </Kinetics>
           <TrendThresholdCheck slope="0.00600667"  mean="669.7"  ratio="0.000269076" />
         </ParameterCheck>
         <ParameterCheck name="FSC-W"  numChannels="4096"  numInFirstChannels="177184"  numInLastChannels="0"  minChannel="1"  maxChannel="4095" >
           <Medians length="30"  values="0 0 0 0 0 0 0 0 0 0 0 0 0 0 0 0 0 0 0 0 0 0 0 0 0 0 0 0 0 0 " />
           <KineticsThresholdCheck mean="0"  stddev="0" />
           <Kinetics name="FSC-W"  range="44.315" >
             <Plot1D length="45"  values="103.54783 103.61742 106.31261 107.03548 107.34567 102.86083 104.30101 103.43762 105.28888 105.08642 105.59365 105.65165 106.70411 105.11378 106.38590 105.67674 105.55560 104.37715 105.06286 107.20772 103.70231 105.23216 105.65957 106.16703 108.86982 109.49551 106.28754 105.41092 110.96993 107.54461 107.55393 106.55984 106.70986 105.82722 105.59933 106.74023 106.40469 108.23288 107.76603 109.26835 108.30411 109.04615 107.10043 108.58228 106.47726 " />
           </Kinetics>
           <TrendThresholdCheck slope="0"  mean="0"  ratio="-nan(ind)" />
         </ParameterCheck>
         <ParameterCheck name="VL1-A"  numChannels="4096"  numInFirstChannels="0"  numInLastChannels="18"  minChannel="1"  maxChannel="4093" >
           <Medians length="30"  values="1256 1256 1257 1257 1257 1258 1259 1259 1260 1260 1261 1261 1261 1262 1261 1263 1262 1263 1263 1263 1263 1263 1263 1263 1263 1264 1262 1264 1263 1264 " />
           <KineticsThresholdCheck mean="1261.03"  stddev="2.53912" />
           <Kinetics name="VL1-A"  range="44.315" >
             <Plot1D length="45"  values="3480.37256 3267.76025 3331.86743 3197.23291 3652.01123 2606.72290 2928.63721 2556.49121 2807.03247 2742.74463 2892.94409 3065.10474 3532.40967 2560.11304 2488.47778 2735.61841 2867.32104 2590.57788 2670.26587 3014.56567 2550.66919 3735.96484 2397.81274 2731.22095 3384.87354 3883.95410 3355.10864 3150.49194 3863.58887 3079.57593 3262.51392 3837.52368 2916.91479 3220.30469 3227.71777 3112.85620 2958.22705 4118.06836 2940.06445 3915.50098 3139.36890 3647.67700 2874.01221 3417.82886 2607.60205 " />
           </Kinetics>
           <TrendThresholdCheck slope="0.266281"  mean="1261.03"  ratio="0.00633483" />
         </ParameterCheck>
         <ParameterCheck name="BL1-H"  numChannels="4096"  numInFirstChannels="0"  numInLastChannels="0"  minChannel="1"  maxChannel="4093" >
           <Medians length="30"  values="2107 2117 2121 2115 2103 2110 2108 2117 2124 2114 2119 2123 2120 2121 2113 2122 2122 2124 2113 2127 2127 2127 2118 2124 2128 2120 2125 2132 2124 2129 " />
           <KineticsThresholdCheck mean="2119.8"  stddev="7.01427" />
           <Kinetics name="BL1-H"  range="44.315" >
             <Plot1D length="45"  values="10600.58691 10565.96582 10734.18066 10788.37109 10912.19043 10274.05664 10515.78125 10535.74609 10686.04785 10707.87305 10636.70215 10800.40039 11290.56934 10550.08984 10601.27246 10860.33789 10859.64062 10690.27441 10656.25195 10914.84668 10401.91406 10976.98145 10492.73926 10567.27344 11081.02832 11110.79590 10862.97070 10702.52930 10969.55371 10832.18555 10955.00098 11124.37109 10794.42676 10553.57324 10722.77734 10929.07129 10901.30664 11370.79395 10894.44727 11115.73145 11106.49121 11213.95215 10642.52148 11121.32715 10353.93652 " />
           </Kinetics>
           <TrendThresholdCheck slope="0.563738"  mean="2119.8"  ratio="0.00797817" />
         </ParameterCheck>
         <ParameterCheck name="RL1-A"  numChannels="4096"  numInFirstChannels="0"  numInLastChannels="0"  minChannel="1"  maxChannel="4093" >
           <Medians length="30"  values="1230 1230 1230 1230 1230 1230 1230 1230 1230 1230 1230 1230 1230 1230 1230 1230 1230 1230 1230 1230 1230 1230 1230 1230 1230 1230 1230 1230 1230 1230 " />
           <KineticsThresholdCheck mean="1230"  stddev="0" />
           <Kinetics name="RL1-A"  range="44.315" >
             <Plot1D length="45"  values="90.02017 88.60033 91.84933 93.46961 91.54664 89.57298 86.75443 87.58922 88.89384 87.77245 87.39590 92.68139 90.58115 87.18761 88.95510 87.57812 88.38156 88.63471 87.81670 89.61711 86.59210 88.25667 90.53389 89.95720 94.87872 96.13316 89.73563 86.62092 97.49459 88.97777 91.77949 90.68542 88.59763 90.68755 90.05101 92.53296 92.53311 94.82544 93.24123 96.54015 95.22811 93.26531 89.78591 93.25264 89.58991 " />
           </Kinetics>
           <TrendThresholdCheck slope="0"  mean="1230"  ratio="0" />
         </ParameterCheck>
         <ParameterCheck name="BL1-A"  numChannels="4096"  numInFirstChannels="3876"  numInLastChannels="21"  minChannel="1"  maxChannel="4095" >
           <Medians length="30"  values="2346 2360 2363 2354 2345 2352 2349 2358 2364 2357 2362 2360 2361 2366 2354 2359 2362 2364 2358 2371 2366 2370 2358 2367 2372 2366 2371 2371 2365 2376 " />
           <KineticsThresholdCheck mean="2361.57"  stddev="7.70438" />
           <Kinetics name="BL1-A"  range="44.315" >
             <Plot1D length="45"  values="17918.90430 17435.86523 18258.52734 18381.94141 18894.59766 16553.73242 17625.83008 16920.17773 17715.38477 17412.23047 17618.35742 18082.96680 19243.67969 17189.29492 17438.57617 17942.86914 17872.69531 17114.46289 17569.94141 18165.09961 17077.44336 18610.05664 17182.09570 17625.53906 19030.70508 19610.74609 18334.09180 17687.59766 19706.33008 17873.26562 18654.69727 18889.91406 17715.89648 17702.62891 17858.73828 18417.99023 18091.75000 19777.71094 18102.61914 19706.17969 19064.12891 19475.73633 17627.67188 18935.03125 17018.95117 " />
           </Kinetics>
           <TrendThresholdCheck slope="0.661832"  mean="2361.57"  ratio="0.00840753" />
         </ParameterCheck>
       </SampleValidity>
       <SampleNode name="2.fcs"  annotation=""  owningGroup=""  expanded="0"  sortPriority="10"  count="200000"  sampleID="2" >
         <Graph smoothing="0"  backColor="#ffffff"  foreColor="#000000"  type="Pseudocolor"  fast="1" >
           <Axis dimension="x"  name="FSC-A"  label=""  auto="auto" />
           <Axis dimension="y"  name="SSC-A"  label=""  auto="auto" />
           <GraphSettings level="5%"  smoothingHighResolution="1"  contourHighResolution="1"  histogramSmoothingCount="0"  graphResolution="256"  showOutliers="0"  drawLargeDots="0"  dotsToDraw="8000"  tint="le.chartfill.tinted.40"  lineWeight="le.lineweight.normal"  lineStyle="le.linestyle.solid" />
           <GraphEnvironment showGrid="0"  showAxes="tnlTNL"  showGates="1"  showFreqOnPlots="1"  showGateNameOnPlots="1"  showMedians="0"  showUncomped="0"  addEventParam="0"  lastYAxisName="" >
             <TextTraits font="SansSerif"  size="11"  name="Labels"  style="plain"  color="#000000"  background="#00ffffff"  just="left" />
             <TextTraits font="SansSerif"  size="11"  name="LayoutGates"  style="plain"  color="#000000"  background="#00ffffff"  just="left" />
             <TextTraits font="SansSerif"  size="9"  name="Numbers"  style="plain"  color="#000000"  background="#00ffffff"  just="left" />
             <TextTraits font="SansSerif"  size="9"  name="Legend"  style="plain"  color="#000000"  background="#00ffffff"  just="left" />
           </GraphEnvironment>
         </Graph>
         <Subpopulations>
           <Population name="Viability"  annotation=""  owningGroup=""  expanded="0"  sortPriority="10"  count="164740" >
             <Graph smoothing="0"  backColor="#ffffff"  foreColor="#000000"  heatMapStatParameter="BL1-A"  type="Pseudocolor"  fast="1" >
               <Axis dimension="x"  name="SSC-A"  label=""  auto="auto" />
               <Axis dimension="y"  name="FSC-A"  label=""  auto="auto" />
               <GraphSettings level="5%"  smoothingHighResolution="1"  contourHighResolution="1"  histogramSmoothingCount="0"  graphResolution="256"  showOutliers="0"  drawLargeDots="0"  dotsToDraw="8000"  tint="le.chartfill.tinted.40"  lineWeight="le.lineweight.normal"  lineStyle="le.linestyle.solid" />
               <GraphEnvironment showGrid="0"  showAxes="tnlTNL"  showGates="1"  showFreqOnPlots="0"  showGateNameOnPlots="0"  showMedians="0"  showUncomped="0"  addEventParam="0"  lastYAxisName="" >
                 <TextTraits font="SansSerif"  size="11"  name="Labels"  style="plain"  color="#000000"  background="#00ffffff"  just="left" />
                 <TextTraits font="SansSerif"  size="11"  name="LayoutGates"  style="plain"  color="#000000"  background="#00ffffff"  just="left" />
                 <TextTraits font="SansSerif"  size="9"  name="Numbers"  style="plain"  color="#000000"  background="#00ffffff"  just="left" />
                 <TextTraits font="SansSerif"  size="9"  name="Legend"  style="plain"  color="#000000"  background="#00ffffff"  just="left" />
                 <WindowPosition x="-457"  y="352"  width="384"  height="604"  displayed="0"  panelState="---" />
               </GraphEnvironment>
             </Graph>
             <Gate gating:id="ID1321855265" >
               <gating:RectangleGate eventsInside="1"  annoOffsetX="0"  annoOffsetY="0"  tint="#000000"  isTinted="0"  lineWeight="Normal"  userDefined="1"  percentX="0"  percentY="0" >
                 <gating:dimension gating:min="25587.00202666667"  gating:max="1042670.3325866668" >
                   <data-type:fcs-dimension data-type:name="FSC-A" />
                 </gating:dimension>
                 <gating:dimension gating:min="-309.4210712701896"  gating:max="3677.619962695329" >
                   <data-type:fcs-dimension data-type:name="VL1-A" />
                 </gating:dimension>
               </gating:RectangleGate>
             </Gate>
             <Subpopulations>
               <Population name="Cells"  annotation=""  owningGroup=""  expanded="0"  sortPriority="10"  count="133438" >
                 <Graph smoothing="0"  backColor="#ffffff"  foreColor="#000000"  heatMapStatParameter="BL1-A"  type="Pseudocolor"  fast="1" >
                   <Axis dimension="x"  name="FSC-A"  label=""  auto="auto" />
                   <Axis dimension="y"  name="FSC-H"  label=""  auto="auto" />
                   <GraphSettings level="5%"  smoothingHighResolution="1"  contourHighResolution="1"  histogramSmoothingCount="0"  graphResolution="256"  showOutliers="0"  drawLargeDots="0"  dotsToDraw="8000"  tint="le.chartfill.tinted.40"  lineWeight="le.lineweight.normal"  lineStyle="le.linestyle.solid" />
                   <GraphEnvironment showGrid="0"  showAxes="tnlTNL"  showGates="1"  showFreqOnPlots="1"  showGateNameOnPlots="1"  showMedians="0"  showUncomped="0"  addEventParam="0"  lastYAxisName="" >
                     <TextTraits font="SansSerif"  size="11"  name="Labels"  style="plain"  color="#000000"  background="#00ffffff"  just="left" />
                     <TextTraits font="SansSerif"  size="11"  name="LayoutGates"  style="plain"  color="#000000"  background="#00ffffff"  just="left" />
                     <TextTraits font="SansSerif"  size="9"  name="Numbers"  style="plain"  color="#000000"  background="#00ffffff"  just="left" />
                     <TextTraits font="SansSerif"  size="9"  name="Legend"  style="plain"  color="#000000"  background="#00ffffff"  just="left" />
                     <WindowPosition x="-724"  y="388"  width="392"  height="584"  displayed="0"  panelState="---" />
                   </GraphEnvironment>
                 </Graph>
                 <Gate gating:id="ID68312391"  gating:parent_id="ID1321855265" >
                   <gating:RectangleGate eventsInside="1"  annoOffsetX="0"  annoOffsetY="0"  tint="#000000"  isTinted="0"  lineWeight="Normal"  userDefined="1"  percentX="0"  percentY="0" >
                     <gating:dimension gating:min="67795.86206896552"  gating:max="971740.6896551724" >
                       <data-type:fcs-dimension data-type:name="SSC-A" />
                     </gating:dimension>
                     <gating:dimension gating:min="174163.62724033615"  gating:max="1044981.763442017" >
                       <data-type:fcs-dimension data-type:name="FSC-A" />
                     </gating:dimension>
                   </gating:RectangleGate>
                 </Gate>
                 <Subpopulations>
                   <Population name="Singlet"  annotation=""  owningGroup=""  expanded="0"  sortPriority="10"  count="122495" >
                     <Graph smoothing="0"  backColor="#ffffff"  foreColor="#000000"  heatMapStatParameter="BL1-A"  type="Pseudocolor"  fast="1" >
                       <Axis dimension="x"  name="SSC-H"  label=""  auto="auto" />
                       <Axis dimension="y"  name="SSC-W"  label=""  auto="auto" />
                       <GraphSettings level="5%"  smoothingHighResolution="1"  contourHighResolution="1"  histogramSmoothingCount="0"  graphResolution="256"  showOutliers="0"  drawLargeDots="1"  dotsToDraw="8000"  tint="le.chartfill.tinted.40"  lineWeight="le.lineweight.normal"  lineStyle="le.linestyle.solid" />
                       <GraphEnvironment showGrid="0"  showAxes="tnlTNL"  showGates="1"  showFreqOnPlots="0"  showGateNameOnPlots="0"  showMedians="0"  showUncomped="0"  addEventParam="0"  lastYAxisName="" >
                         <TextTraits font="SansSerif"  size="11"  name="Labels"  style="plain"  color="#000000"  background="#00ffffff"  just="left" />
                         <TextTraits font="SansSerif"  size="11"  name="LayoutGates"  style="plain"  color="#000000"  background="#00ffffff"  just="left" />
                         <TextTraits font="SansSerif"  size="9"  name="Numbers"  style="plain"  color="#000000"  background="#00ffffff"  just="left" />
                         <TextTraits font="SansSerif"  size="9"  name="Legend"  style="plain"  color="#000000"  background="#00ffffff"  just="left" />
                         <WindowPosition x="-581"  y="372"  width="384"  height="604"  displayed="0"  panelState="---" />
                       </GraphEnvironment>
                     </Graph>
                     <Gate gating:id="ID602260837"  gating:parent_id="ID68312391" >
                       <gating:PolygonGate eventsInside="1"  annoOffsetX="-40"  annoOffsetY="-80"  tint="#000000"  isTinted="0"  lineWeight="Normal"  userDefined="1"  quadId="-1"  gateResolution="256" >
                         <gating:dimension>
                           <data-type:fcs-dimension data-type:name="FSC-A" />
                         </gating:dimension>
                         <gating:dimension>
                           <data-type:fcs-dimension data-type:name="FSC-H" />
                         </gating:dimension>
                         <gating:vertex>
                           <gating:coordinate data-type:value="103551.1174114022" />
                           <gating:coordinate data-type:value="221218.5654008439" />
                         </gating:vertex>
                         <gating:vertex>
                           <gating:coordinate data-type:value="135066.6748844376" />
                           <gating:coordinate data-type:value="39819.3417721519" />
                         </gating:vertex>
                         <gating:vertex>
                           <gating:coordinate data-type:value="1017502.2841294298" />
                           <gating:coordinate data-type:value="477832.1012658228" />
                         </gating:vertex>
                         <gating:vertex>
                           <gating:coordinate data-type:value="963475.6141756548" />
                           <gating:coordinate data-type:value="668080.0675105485" />
                         </gating:vertex>
                       </gating:PolygonGate>
                     </Gate>
                     <Subpopulations>
                       <Population name="Single-2"  annotation=""  owningGroup=""  expanded="0"  sortPriority="10"  count="122464" >
                         <Graph smoothing="0"  backColor="#ffffff"  foreColor="#000000"  heatMapStatParameter="BL1-A"  type="Pseudocolor"  fast="1" >
                           <Axis dimension="x"  name="FSC-A"  label=""  auto="auto" />
                           <Axis dimension="y"  name="BL1-A"  label=""  auto="auto" />
                           <GraphSettings level="5%"  smoothingHighResolution="1"  contourHighResolution="1"  histogramSmoothingCount="0"  graphResolution="256"  showOutliers="0"  drawLargeDots="1"  dotsToDraw="8000"  tint="le.chartfill.tinted.40"  lineWeight="le.lineweight.normal"  lineStyle="le.linestyle.solid" />
                           <GraphEnvironment showGrid="0"  showAxes="tnlTNL"  showGates="1"  showFreqOnPlots="0"  showGateNameOnPlots="0"  showMedians="0"  showUncomped="0"  addEventParam="0"  lastYAxisName="" >
                             <TextTraits font="SansSerif"  size="11"  name="Labels"  style="plain"  color="#000000"  background="#00ffffff"  just="left" />
                             <TextTraits font="SansSerif"  size="11"  name="LayoutGates"  style="plain"  color="#000000"  background="#00ffffff"  just="left" />
                             <TextTraits font="SansSerif"  size="9"  name="Numbers"  style="plain"  color="#000000"  background="#00ffffff"  just="left" />
                             <TextTraits font="SansSerif"  size="9"  name="Legend"  style="plain"  color="#000000"  background="#00ffffff"  just="left" />
                             <WindowPosition x="-657"  y="441"  width="388"  height="603"  displayed="0"  panelState="---" />
                           </GraphEnvironment>
                         </Graph>
                         <Gate gating:id="ID970037738"  gating:parent_id="ID602260837" >
                           <gating:PolygonGate eventsInside="1"  annoOffsetX="0"  annoOffsetY="0"  tint="#000000"  isTinted="0"  lineWeight="Normal"  userDefined="1"  quadId="-1"  gateResolution="256" >
                             <gating:dimension>
                               <data-type:fcs-dimension data-type:name="SSC-H" />
                             </gating:dimension>
                             <gating:dimension>
                               <data-type:fcs-dimension data-type:name="SSC-W" />
                             </gating:dimension>
                             <gating:vertex>
                               <gating:coordinate data-type:value="18078.8965517241" />
                               <gating:coordinate data-type:value="134.4537815126" />
                             </gating:vertex>
                             <gating:vertex>
                               <gating:coordinate data-type:value="27118.3448275862" />
                               <gating:coordinate data-type:value="29.4117647059" />
                             </gating:vertex>
                             <gating:vertex>
                               <gating:coordinate data-type:value="596603.5862068966" />
                               <gating:coordinate data-type:value="75.6302521008" />
                             </gating:vertex>
                             <gating:vertex>
                               <gating:coordinate data-type:value="583044.4137931034" />
                               <gating:coordinate data-type:value="197.4789915966" />
                             </gating:vertex>
                           </gating:PolygonGate>
                         </Gate>
                         <Subpopulations>
                           <Population name="GFP Positive"  annotation=""  owningGroup=""  expanded="0"  sortPriority="10"  count="112695" >
                             <Graph smoothing="0"  backColor="#ffffff"  foreColor="#000000"  heatMapStatParameter="BL1-A"  type="Pseudocolor"  fast="1" >
                               <Axis dimension="x"  name="BL1-A"  label=""  auto="auto" />
                               <Axis dimension="y"  name="FSC-A"  label=""  auto="auto" />
                               <GraphSettings level="5%"  smoothingHighResolution="1"  contourHighResolution="1"  histogramSmoothingCount="0"  graphResolution="256"  showOutliers="0"  drawLargeDots="0"  dotsToDraw="8000"  tint="le.chartfill.tinted.40"  lineWeight="le.lineweight.normal"  lineStyle="le.linestyle.solid" />
                               <GraphEnvironment showGrid="0"  showAxes="tnlTNL"  showGates="1"  showFreqOnPlots="1"  showGateNameOnPlots="1"  showMedians="0"  showUncomped="0"  addEventParam="0"  lastYAxisName="" >
                                 <TextTraits font="SansSerif"  size="11"  name="Labels"  style="plain"  color="#000000"  background="#00ffffff"  just="left" />
                                 <TextTraits font="SansSerif"  size="11"  name="LayoutGates"  style="plain"  color="#000000"  background="#00ffffff"  just="left" />
                                 <TextTraits font="SansSerif"  size="9"  name="Numbers"  style="plain"  color="#000000"  background="#00ffffff"  just="left" />
                                 <TextTraits font="SansSerif"  size="9"  name="Legend"  style="plain"  color="#000000"  background="#00ffffff"  just="left" />
                                 <WindowPosition x="736"  y="260"  width="384"  height="604"  displayed="1"  panelState="---" />
                               </GraphEnvironment>
                             </Graph>
                             <Gate gating:id="ID953216784"  gating:parent_id="ID970037738" >
                               <gating:PolygonGate eventsInside="1"  annoOffsetX="0"  annoOffsetY="0"  tint="#000000"  isTinted="0"  lineWeight="Normal"  userDefined="1"  quadId="-1"  gateResolution="256" >
                                 <gating:dimension>
                                   <data-type:fcs-dimension data-type:name="BL1-A" />
                                 </gating:dimension>
                                 <gating:dimension>
                                   <data-type:fcs-dimension data-type:name="FSC-A" />
                                 </gating:dimension>
                                 <gating:vertex>
                                   <gating:coordinate data-type:value="12838.7759511194" />
                                   <gating:coordinate data-type:value="1065389.8257655173" />
                                 </gating:vertex>
                                 <gating:vertex>
                                   <gating:coordinate data-type:value="2677.297010923" />
                                   <gating:coordinate data-type:value="112494.5778758621" />
                                 </gating:vertex>
                                 <gating:vertex>
                                   <gating:coordinate data-type:value="761015.1303504674" />
                                   <gating:coordinate data-type:value="105877.2497655172" />
                                 </gating:vertex>
                                 <gating:vertex>
                                   <gating:coordinate data-type:value="796663.1732295591" />
                                   <gating:coordinate data-type:value="1065389.8257655173" />
                                 </gating:vertex>
                               </gating:PolygonGate>
                             </Gate>
                           </Population>
                         </Subpopulations>
                       </Population>
                     </Subpopulations>
                   </Population>
                 </Subpopulations>
               </Population>
             </Subpopulations>
           </Population>
         </Subpopulations>
       </SampleNode>
     </Sample>
     <Sample>
       <DataSet uri="file:/C:/Users/reube/Desktop/Data/97_Manuscript_Preps/2023-02-09-qTAG-Paper/EMBO_J/Source_Data/02_Figure_02/2C/HEK-HDR-TAG-Pool.fcs"  sampleID="3" />
       <Transformations>
         <transforms:linear transforms:minRange="0.014"  transforms:maxRange="40.616"  gain="1" >
           <data-type:parameter data-type:name="Time" />
         </transforms:linear>
         <transforms:linear transforms:minRange="0"  transforms:maxRange="1535220.1216"  gain="1" >
           <data-type:parameter data-type:name="FSC-A" />
         </transforms:linear>
         <transforms:linear transforms:minRange="0"  transforms:maxRange="1048576"  gain="1" >
           <data-type:parameter data-type:name="SSC-A" />
         </transforms:linear>
         <transforms:hyperlog transforms:length="256"  transforms:maxRange="1048576.0000000007"  transforms:T="1048576.0000000007"  transforms:A="1.8"  transforms:M="6.0205999133"  transforms:W="1.4" >
           <data-type:parameter data-type:name="BL1-A" />
         </transforms:hyperlog>
         <transforms:biex transforms:length="256"  transforms:maxRange="1048576"  transforms:neg="0"  transforms:width="-1000"  transforms:pos="5.0205999133" >
           <data-type:parameter data-type:name="RL1-A" />
         </transforms:biex>
         <transforms:biex transforms:length="256"  transforms:maxRange="1048576"  transforms:neg="0"  transforms:width="-1000"  transforms:pos="5.0205999133" >
           <data-type:parameter data-type:name="VL1-A" />
         </transforms:biex>
         <transforms:linear transforms:minRange="0"  transforms:maxRange="1048576"  gain="1" >
           <data-type:parameter data-type:name="FSC-H" />
         </transforms:linear>
         <transforms:linear transforms:minRange="0"  transforms:maxRange="1048576"  gain="1" >
           <data-type:parameter data-type:name="SSC-H" />
         </transforms:linear>
         <transforms:biex transforms:length="256"  transforms:maxRange="1048576"  transforms:neg="0"  transforms:width="-1000"  transforms:pos="5.0205999133" >
           <data-type:parameter data-type:name="BL1-H" />
         </transforms:biex>
         <transforms:biex transforms:length="256"  transforms:maxRange="1048576"  transforms:neg="0"  transforms:width="-1000"  transforms:pos="5.0205999133" >
           <data-type:parameter data-type:name="RL1-H" />
         </transforms:biex>
         <transforms:biex transforms:length="256"  transforms:maxRange="1048576"  transforms:neg="0"  transforms:width="-1000"  transforms:pos="5.0205999133" >
           <data-type:parameter data-type:name="VL1-H" />
         </transforms:biex>
         <transforms:linear transforms:minRange="0"  transforms:maxRange="1048576"  gain="1" >
           <data-type:parameter data-type:name="FSC-W" />
         </transforms:linear>
         <transforms:linear transforms:minRange="0"  transforms:maxRange="1048576"  gain="1" >
           <data-type:parameter data-type:name="SSC-W" />
         </transforms:linear>
       </Transformations>
       <Keywords>
         <Keyword name="FJ_FCS_VERSION"  value="3.1" />
         <Keyword name="#FLOWRATE"  value="100" />
         <Keyword name="#LASER1ASF"  value="1.09" />
         <Keyword name="#LASER1COLOR"  value="Blue" />
         <Keyword name="#LASER1DELAY"  value="1100" />
         <Keyword name="#LASER2ASF"  value="1.11" />
         <Keyword name="#LASER2COLOR"  value="Red" />
         <Keyword name="#LASER2DELAY"  value="1500" />
         <Keyword name="#LASER3ASF"  value="1.17" />
         <Keyword name="#LASER3COLOR"  value="Violet" />
         <Keyword name="#LASER3DELAY"  value="711" />
         <Keyword name="#LASER4ASF"  value="1.04" />
         <Keyword name="#LASER4COLOR"  value="Yellow" />
         <Keyword name="#LASER4DELAY"  value="308" />
         <Keyword name="#LASERCONFIG"  value="BRVY" />
         <Keyword name="#P11Label"  value="DAPI" />
         <Keyword name="#P1Label"  value="NA" />
         <Keyword name="#P1Target"  value="NA" />
         <Keyword name="#P4Label"  value="GFP" />
         <Keyword name="#P6Label"  value="DAPI" />
         <Keyword name="#P9Label"  value="GFP" />
         <Keyword name="#PTDATE"  value="02-Feb-2023" />
         <Keyword name="#PTRESULT"  value="Pass" />
         <Keyword name="#TR1"  value="OR_FSC,60000" />
         <Keyword name="#WIDTHTHRESHOLD"  value="1000" />
         <Keyword name="#WINEXT"  value="0" />
         <Keyword name="$BTIM"  value="11:03:04" />
         <Keyword name="$BYTEORD"  value="1,2,3,4" />
         <Keyword name="$CELLS"  value="NA" />
         <Keyword name="$COM"  value="NA" />
         <Keyword name="$CYT"  value="0A29009 Attune NxT Acoustic Focusing Cytometer (Lasers: BRV6Y)" />
         <Keyword name="$CYTSN"  value="2AFC228701219" />
         <Keyword name="$DATATYPE"  value="F" />
         <Keyword name="$DATE"  value="02-Feb-2023" />
         <Keyword name="$ETIM"  value="11:03:45" />
         <Keyword name="$EXP"  value="Pelletier" />
         <Keyword name="$FIL"  value="3(1).fcs" />
         <Keyword name="$INST"  value="NA" />
         <Keyword name="$LAST_MODIFIED"  value="25-Apr-2023 15:23:56" />
         <Keyword name="$LAST_MODIFIER"  value="PelletierMatellan" />
         <Keyword name="$LOST"  value="0" />
         <Keyword name="$MODE"  value="L" />
         <Keyword name="$OP"  value="Laura Matellan" />
         <Keyword name="$ORIGINALITY"  value="NonDataModified" />
         <Keyword name="$P10B"  value="32" />
         <Keyword name="$P10E"  value="0,0" />
         <Keyword name="$P10F"  value="670_14" />
         <Keyword name="$P10L"  value="640" />
         <Keyword name="$P10N"  value="RL1-H" />
         <Keyword name="$P10R"  value="1048576" />
         <Keyword name="$P10S"  value="RL1-H" />
         <Keyword name="$P10V"  value="324" />
         <Keyword name="$P11B"  value="32" />
         <Keyword name="$P11E"  value="0,0" />
         <Keyword name="$P11F"  value="450_40" />
         <Keyword name="$P11L"  value="405" />
         <Keyword name="$P11N"  value="VL1-H" />
         <Keyword name="$P11R"  value="1048576" />
         <Keyword name="$P11S"  value="DAPI-H" />
         <Keyword name="$P11V"  value="275" />
         <Keyword name="$P12B"  value="32" />
         <Keyword name="$P12E"  value="0,0" />
         <Keyword name="$P12F"  value="NA" />
         <Keyword name="$P12L"  value="488" />
         <Keyword name="$P12N"  value="FSC-W" />
         <Keyword name="$P12R"  value="1024" />
         <Keyword name="$P12S"  value="FSC-W" />
         <Keyword name="$P12V"  value="100" />
         <Keyword name="$P13B"  value="32" />
         <Keyword name="$P13E"  value="0,0" />
         <Keyword name="$P13F"  value="488_10" />
         <Keyword name="$P13L"  value="488" />
         <Keyword name="$P13N"  value="SSC-W" />
         <Keyword name="$P13R"  value="1024" />
         <Keyword name="$P13S"  value="SSC-W" />
         <Keyword name="$P13V"  value="350" />
         <Keyword name="$P1B"  value="32" />
         <Keyword name="$P1E"  value="0,0" />
         <Keyword name="$P1F"  value="NA" />
         <Keyword name="$P1L"  value="NA" />
         <Keyword name="$P1N"  value="Time" />
         <Keyword name="$P1R"  value="67108864" />
         <Keyword name="$P1S"  value="Time" />
         <Keyword name="$P1V"  value="NA" />
         <Keyword name="$P2B"  value="32" />
         <Keyword name="$P2E"  value="0,0" />
         <Keyword name="$P2F"  value="NA" />
         <Keyword name="$P2L"  value="488" />
         <Keyword name="$P2N"  value="FSC-A" />
         <Keyword name="$P2R"  value="1048576" />
         <Keyword name="$P2S"  value="FSC-A" />
         <Keyword name="$P2V"  value="100" />
         <Keyword name="$P3B"  value="32" />
         <Keyword name="$P3E"  value="0,0" />
         <Keyword name="$P3F"  value="488_10" />
         <Keyword name="$P3L"  value="488" />
         <Keyword name="$P3N"  value="SSC-A" />
         <Keyword name="$P3R"  value="1048576" />
         <Keyword name="$P3S"  value="SSC-A" />
         <Keyword name="$P3V"  value="350" />
         <Keyword name="$P4B"  value="32" />
         <Keyword name="$P4E"  value="0,0" />
         <Keyword name="$P4F"  value="530_30" />
         <Keyword name="$P4L"  value="488" />
         <Keyword name="$P4N"  value="BL1-A" />
         <Keyword name="$P4R"  value="1048576" />
         <Keyword name="$P4S"  value="GFP-A" />
         <Keyword name="$P4V"  value="300" />
         <Keyword name="$P5B"  value="32" />
         <Keyword name="$P5E"  value="0,0" />
         <Keyword name="$P5F"  value="670_14" />
         <Keyword name="$P5L"  value="640" />
         <Keyword name="$P5N"  value="RL1-A" />
         <Keyword name="$P5R"  value="1048576" />
         <Keyword name="$P5S"  value="RL1-A" />
         <Keyword name="$P5V"  value="324" />
         <Keyword name="$P6B"  value="32" />
         <Keyword name="$P6E"  value="0,0" />
         <Keyword name="$P6F"  value="450_40" />
         <Keyword name="$P6L"  value="405" />
         <Keyword name="$P6N"  value="VL1-A" />
         <Keyword name="$P6R"  value="1048576" />
         <Keyword name="$P6S"  value="DAPI-A" />
         <Keyword name="$P6V"  value="275" />
         <Keyword name="$P7B"  value="32" />
         <Keyword name="$P7E"  value="0,0" />
         <Keyword name="$P7F"  value="NA" />
         <Keyword name="$P7L"  value="488" />
         <Keyword name="$P7N"  value="FSC-H" />
         <Keyword name="$P7R"  value="1048576" />
         <Keyword name="$P7S"  value="FSC-H" />
         <Keyword name="$P7V"  value="100" />
         <Keyword name="$P8B"  value="32" />
         <Keyword name="$P8E"  value="0,0" />
         <Keyword name="$P8F"  value="488_10" />
         <Keyword name="$P8L"  value="488" />
         <Keyword name="$P8N"  value="SSC-H" />
         <Keyword name="$P8R"  value="1048576" />
         <Keyword name="$P8S"  value="SSC-H" />
         <Keyword name="$P8V"  value="350" />
         <Keyword name="$P9B"  value="32" />
         <Keyword name="$P9E"  value="0,0" />
         <Keyword name="$P9F"  value="530_30" />
         <Keyword name="$P9L"  value="488" />
         <Keyword name="$P9N"  value="BL1-H" />
         <Keyword name="$P9R"  value="1048576" />
         <Keyword name="$P9S"  value="GFP-H" />
         <Keyword name="$P9V"  value="300" />
         <Keyword name="$PAR"  value="13" />
         <Keyword name="$PLATEID"  value="NA" />
         <Keyword name="$PLATENAME"  value="NA" />
         <Keyword name="$PROJ"  value="2023-02-02-HEK_PAPER" />
         <Keyword name="$SMNO"  value="HDR TAG" />
         <Keyword name="$SPILLOVER"  value="6,BL1-A,RL1-A,VL1-A,BL1-H,RL1-H,VL1-H,1.000000,0.000000,0.000000,0.000000,0.000000,0.000000,0.000000,1.000000,0.000000,0.000000,0.000000,0.000000,0.000000,0.000000,1.000000,0.000000,0.000000,0.000000,0.000000,0.000000,0.000000,1.000000,0.000000,0.000000,0.000000,0.000000,0.000000,0.000000,1.000000,0.000000,0.000000,0.000000,0.000000,0.000000,0.000000,1.000000" />
         <Keyword name="$SRC"  value="NA" />
         <Keyword name="$SYS"  value="H5S7HQ2 Microsoft Windows 10 Enterprise LTSC" />
         <Keyword name="$TIMESTEP"  value="0.001" />
         <Keyword name="$TOT"  value="200000" />
         <Keyword name="$VOL"  value="69000" />
         <Keyword name="HOSTID"  value="H5S7HQ2" />
         <Keyword name="$BEGINDATA"  value="000000008192" />
         <Keyword name="$ENDDATA"  value="000010408191" />
         <Keyword name="$NEXTDATA"  value="000000000000" />
         <Keyword name="$BEGINSTEXT"  value="000000000000" />
         <Keyword name="$ENDSTEXT"  value="000000000000" />
         <Keyword name="$BEGINANALYSIS"  value="000000000000" />
         <Keyword name="$ENDANALYSIS"  value="000000000000" />
         <Keyword name="FILENAME"  value="" />
       </Keywords>
       <SampleValidity version="1"  sampleTime="41" >
         <Time avgDeltaT="0.81204"  values="0.861 0.83 0.777 0.722 0.713 0.718 0.73 0.753 0.779 0.786 0.812 0.849 0.838 0.819 0.821 0.802999 0.784 0.788 0.792 0.801001 0.816999 0.772001 0.799999 0.829 0.823999 0.859001 0.824999 0.835001 0.834999 0.837002 0.844 0.824999 0.927 0.765001 0.834999 0.839001 0.84 0.834 0.825001 0.821999 0.800003 0.833 0.841 0.843998 0.845001 0.806999 0.813004 0.800999 0.813 0.827999 " />
         <LargeDeltaTimeCheck biggestDeltaT="2"  avgDeltaT="0.999031" />
         <EventRateConsistency slope="0.00528787"  mean="1.35312" />
         <ParameterCheck name="FSC-W"  numChannels="4096"  numInFirstChannels="177099"  numInLastChannels="0"  minChannel="1"  maxChannel="4095" >
           <Medians length="30"  values="0 0 0 0 0 0 0 0 0 0 0 0 0 0 0 0 0 0 0 0 0 0 0 0 0 0 0 0 0 0 " />
           <KineticsThresholdCheck mean="0"  stddev="0" />
           <Kinetics name="FSC-W"  range="40.602" >
             <Plot1D length="41"  values="106.02637 108.20330 108.33205 110.38227 107.90052 106.76927 106.87788 108.16286 108.89096 108.46803 107.38419 107.42746 108.25034 108.92695 106.30938 107.46681 109.57667 106.78112 109.01479 109.47881 110.52537 108.63931 108.13629 108.46022 108.92219 109.03137 111.45367 108.63640 109.40781 110.88433 109.31108 109.59397 108.21146 108.77479 110.16767 111.30534 108.05163 108.19642 109.52262 112.81890 109.14353 " />
           </Kinetics>
           <TrendThresholdCheck slope="0"  mean="0"  ratio="-nan(ind)" />
         </ParameterCheck>
         <ParameterCheck name="RL1-H"  numChannels="4096"  numInFirstChannels="0"  numInLastChannels="0"  minChannel="1"  maxChannel="4093" >
           <Medians length="30"  values="1233 1233 1233 1233 1233 1233 1233 1233 1233 1233 1233 1233 1233 1233 1233 1233 1233 1233 1233 1233 1233 1233 1233 1233 1233 1233 1233 1233 1233 1233 " />
           <KineticsThresholdCheck mean="1233"  stddev="0" />
           <Kinetics name="RL1-H"  range="40.602" >
             <Plot1D length="41"  values="78.48837 78.80708 80.10512 78.85606 79.28856 78.15645 78.54346 78.82932 79.18767 79.01598 78.37225 78.76832 78.93207 79.40257 78.93188 78.53776 78.73746 78.42153 79.08751 80.12563 80.32761 79.09680 77.28708 79.81491 79.58133 79.62779 78.92905 79.21849 78.92204 79.01851 78.79475 80.67142 79.49939 78.00952 78.37794 78.78385 78.80148 79.26393 78.55097 80.07419 78.54017 " />
           </Kinetics>
           <TrendThresholdCheck slope="0"  mean="1233"  ratio="0" />
         </ParameterCheck>
         <ParameterCheck name="FSC-H"  numChannels="4096"  numInFirstChannels="0"  numInLastChannels="0"  minChannel="1"  maxChannel="4095" >
           <Medians length="30"  values="940 940 956 943 940 941 936 938 941 944 947 938 942 943 946 933 937 945 936 944 939 940 946 947 947 944 939 941 945 948 " />
           <KineticsThresholdCheck mean="942.2"  stddev="4.61183" />
           <Kinetics name="FSC-H"  range="40.602" >
             <Plot1D length="41"  values="223076.75000 224780.81250 228371.93750 230666.46875 223990.54688 225758.50000 224994.10938 225288.78125 224520.01562 225161.03125 224006.90625 224575.85938 227277.09375 227116.50000 224414.62500 224737.95312 226985.37500 225898.26562 227993.15625 226469.81250 227116.18750 226077.31250 223796.15625 226244.09375 224903.15625 224990.57812 226568.35938 225141.01562 226444.04688 226479.51562 226359.10938 226706.71875 226418.40625 226324.06250 226440.93750 228709.40625 225512.34375 226119.54688 227280.09375 229940.70312 227228.59375 " />
           </Kinetics>
           <TrendThresholdCheck slope="0.0622914"  mean="942.2"  ratio="0.00198338" />
         </ParameterCheck>
         <ParameterCheck name="SSC-H"  numChannels="4096"  numInFirstChannels="0"  numInLastChannels="73"  minChannel="1"  maxChannel="4095" >
           <Medians length="30"  values="747 758 765 750 748 752 751 752 746 749 743 747 752 748 751 742 745 754 744 740 752 754 748 755 752 752 751 753 747 756 " />
           <KineticsThresholdCheck mean="750.133"  stddev="5.07688" />
           <Kinetics name="SSC-H"  range="40.602" >
             <Plot1D length="41"  values="193656.31250 196306.10938 200027.32812 201334.21875 195470.23438 195851.23438 195850.15625 196831.81250 197337.06250 196575.23438 195977.26562 195027.43750 197049.48438 195884.09375 194755.87500 196168.31250 196745.76562 196199.70312 195923.76562 197383.48438 197497.48438 196332.85938 193010.12500 197405.53125 197036.10938 195917.17188 196136.37500 195614.60938 197664.14062 198075.85938 195436.71875 198089.18750 196485.04688 196176.28125 197724.06250 198282.92188 198178.90625 196406.98438 195982.26562 201472.62500 198645.71875 " />
           </Kinetics>
           <TrendThresholdCheck slope="-0.0311457"  mean="750.133"  ratio="0.00124561" />
         </ParameterCheck>
         <ParameterCheck name="SSC-A"  numChannels="4096"  numInFirstChannels="84"  numInLastChannels="7544"  minChannel="1"  maxChannel="4095" >
           <Medians length="30"  values="1098 1101 1127 1099 1102 1095 1105 1102 1094 1107 1086 1094 1114 1109 1114 1096 1098 1107 1093 1092 1108 1116 1104 1119 1105 1113 1113 1117 1106 1120 " />
           <KineticsThresholdCheck mean="1105.13"  stddev="9.75469" />
           <Kinetics name="SSC-A"  range="40.602" >
             <Plot1D length="41"  values="326903.78125 333513.15625 343262.15625 347520.50000 333842.75000 332732.09375 331629.00000 334089.59375 336343.43750 337047.06250 334527.18750 330927.75000 338222.03125 336214.46875 332491.34375 335112.09375 338869.71875 335724.28125 338033.81250 342591.78125 342750.12500 339740.18750 333426.37500 338773.96875 340003.43750 337446.28125 343830.34375 338674.50000 342793.18750 347169.34375 338527.65625 343222.50000 337175.15625 339147.28125 343761.09375 349204.87500 340197.28125 339715.56250 340723.46875 352593.56250 343102.43750 " />
           </Kinetics>
           <TrendThresholdCheck slope="0.398665"  mean="1105.13"  ratio="0.0108222" />
         </ParameterCheck>
         <ParameterCheck name="VL1-A"  numChannels="4096"  numInFirstChannels="1"  numInLastChannels="38"  minChannel="1"  maxChannel="4093" >
           <Medians length="30"  values="1261 1262 1262 1262 1262 1264 1263 1265 1264 1265 1265 1266 1266 1267 1267 1267 1267 1269 1267 1268 1268 1268 1269 1269 1268 1268 1269 1268 1269 1268 " />
           <KineticsThresholdCheck mean="1266.1"  stddev="2.53731" />
           <Kinetics name="VL1-A"  range="40.602" >
             <Plot1D length="41"  values="6296.86426 5981.08740 5079.41455 5284.74316 5219.78906 5161.22266 5138.95703 4927.79443 5294.36914 4750.25000 4972.06592 5218.62939 4698.82080 4614.64795 4956.37158 4820.48047 4778.89111 4871.01367 4985.64648 5817.63818 6289.80371 5202.15967 4844.27100 5353.61816 5521.77344 4971.53564 5795.03125 5401.25977 5077.74561 5559.47754 5327.49609 5085.60645 5029.66650 5492.11133 6023.49463 5787.51367 5289.29443 4871.15381 5549.65088 5578.74072 4962.14355 " />
           </Kinetics>
           <TrendThresholdCheck slope="0.267171"  mean="1266.1"  ratio="0.00633057" />
         </ParameterCheck>
         <ParameterCheck name="BL1-A"  numChannels="4096"  numInFirstChannels="525"  numInLastChannels="0"  minChannel="1"  maxChannel="4095" >
           <Medians length="30"  values="605 609 615 597 594 594 588 592 584 591 579 588 592 586 596 584 583 587 580 586 592 594 584 597 587 592 592 592 588 596 " />
           <KineticsThresholdCheck mean="591.467"  stddev="7.94261" />
           <Kinetics name="BL1-A"  range="40.602" >
             <Plot1D length="41"  values="863.31140 1158.85291 1009.02765 1185.88403 988.66284 1229.81165 1042.24121 1084.66724 1004.23846 1107.12268 1005.21350 986.95911 979.54211 1104.13074 1034.69128 958.64221 1099.18005 965.07764 1079.07422 1060.02832 1102.92932 1015.97015 1160.43140 986.93225 1019.43835 1078.81482 1222.15027 972.90564 952.97961 1094.00720 1017.38934 1149.56384 1178.88586 1139.42407 1021.14862 1238.61902 1108.43420 1076.41321 1124.99438 1258.11658 970.92694 " />
           </Kinetics>
           <TrendThresholdCheck slope="-0.346607"  mean="591.467"  ratio="0.0175804" />
         </ParameterCheck>
         <ParameterCheck name="VL1-H"  numChannels="4096"  numInFirstChannels="0"  numInLastChannels="0"  minChannel="1"  maxChannel="4093" >
           <Medians length="30"  values="1251 1251 1252 1252 1252 1252 1253 1253 1253 1253 1253 1254 1254 1254 1255 1255 1255 1255 1255 1255 1255 1256 1256 1255 1255 1255 1255 1255 1256 1255 " />
           <KineticsThresholdCheck mean="1254"  stddev="1.48556" />
           <Kinetics name="VL1-H"  range="40.602" >
             <Plot1D length="41"  values="3416.50879 3190.51953 2786.00708 2891.88037 3058.62744 2926.11011 2951.65796 2799.23877 3030.86694 2725.77563 2872.39746 3037.89331 2867.99512 2810.18945 2927.53906 2877.10571 2827.58008 2861.07275 2892.08276 3206.81665 3212.98730 3001.06543 2810.88501 3254.59863 3070.36157 3003.53003 3263.51611 3090.04834 2888.11255 3398.29980 3088.60303 3049.47974 2868.74829 3299.36279 3261.43628 3199.91724 3062.28613 2902.04346 3185.25171 3131.69653 2880.18018 " />
           </Kinetics>
           <TrendThresholdCheck slope="0.153059"  mean="1254"  ratio="0.0036617" />
         </ParameterCheck>
         <ParameterCheck name="FSC-A"  numChannels="4096"  numInFirstChannels="0"  numInLastChannels="0"  minChannel="1"  maxChannel="4095" >
           <Medians length="30"  values="985 991 1013 991 991 988 988 990 991 999 999 991 1002 1002 1004 990 990 998 990 997 997 997 999 1006 998 1000 990 1001 1003 1008 " />
           <KineticsThresholdCheck mean="996.3"  stddev="6.81858" />
           <Kinetics name="FSC-A"  range="40.602" >
             <Plot1D length="41"  values="392786.68750 398311.56250 408270.15625 417701.15625 398600.81250 400172.06250 398816.87500 398990.65625 400673.56250 403613.15625 398547.25000 399071.87500 406221.00000 406123.93750 395718.90625 400612.75000 407569.25000 402516.71875 409800.00000 407924.40625 409392.09375 406180.87500 400625.56250 405673.18750 404471.96875 404018.59375 412767.43750 405512.59375 409022.21875 412791.15625 407049.56250 408187.46875 404307.28125 406485.50000 410496.96875 418143.68750 404348.96875 404926.50000 409579.43750 419886.12500 409411.90625 " />
           </Kinetics>
           <TrendThresholdCheck slope="0.322358"  mean="996.3"  ratio="0.00970666" />
         </ParameterCheck>
         <ParameterCheck name="RL1-A"  numChannels="4096"  numInFirstChannels="0"  numInLastChannels="0"  minChannel="1"  maxChannel="4093" >
           <Medians length="30"  values="1231 1231 1232 1231 1231 1231 1231 1231 1231 1231 1231 1231 1231 1231 1231 1231 1231 1231 1231 1231 1231 1231 1231 1231 1231 1231 1231 1231 1231 1231 " />
           <KineticsThresholdCheck mean="1231.03"  stddev="0.182574" />
           <Kinetics name="RL1-A"  range="40.602" >
             <Plot1D length="41"  values="96.22613 97.45628 99.15556 102.05274 99.61522 96.65221 96.74609 98.98717 102.69315 97.27767 95.95506 98.13042 96.80428 99.40583 96.80979 96.35957 100.15525 94.94373 98.31474 100.88419 104.12165 98.48750 95.76600 99.65746 101.57581 99.58147 99.94164 98.70695 98.49269 101.11891 100.05642 101.15414 100.79597 97.24557 99.48549 100.65971 97.47356 97.51027 98.14242 105.32881 97.30401 " />
           </Kinetics>
           <TrendThresholdCheck slope="-0.00557657"  mean="1231.03"  ratio="0.0001359" />
         </ParameterCheck>
         <ParameterCheck name="BL1-H"  numChannels="4096"  numInFirstChannels="0"  numInLastChannels="0"  minChannel="1"  maxChannel="4093" >
           <Medians length="30"  values="1255 1256 1256 1255 1255 1255 1254 1255 1254 1254 1253 1254 1254 1254 1255 1254 1254 1254 1254 1254 1254 1254 1254 1255 1254 1254 1254 1254 1254 1255 " />
           <KineticsThresholdCheck mean="1254.37"  stddev="0.668675" />
           <Kinetics name="BL1-H"  range="40.602" >
             <Plot1D length="41"  values="562.49188 735.91553 653.07629 769.95801 646.83551 743.37646 691.63501 722.24146 635.32629 719.63867 669.87213 650.71063 648.75562 712.35358 681.05627 623.01532 703.16302 623.80603 710.50409 682.64471 693.76599 654.61426 769.27881 645.87543 660.16473 708.91492 773.79614 637.68701 621.29559 697.60864 667.46613 753.35669 743.19061 746.49304 664.72119 779.56165 718.18542 713.78876 737.38086 804.57703 620.20502 " />
           </Kinetics>
           <TrendThresholdCheck slope="-0.0349425"  mean="1254.37"  ratio="0.000835701" />
         </ParameterCheck>
       </SampleValidity>
       <SampleNode name="3(1).fcs"  annotation=""  owningGroup=""  expanded="0"  sortPriority="10"  count="200000"  sampleID="3" >
         <Graph smoothing="0"  backColor="#ffffff"  foreColor="#000000"  type="Pseudocolor"  fast="1" >
           <Axis dimension="x"  name="FSC-A"  label=""  auto="auto" />
           <Axis dimension="y"  name="SSC-A"  label=""  auto="auto" />
           <GraphSettings level="5%"  smoothingHighResolution="1"  contourHighResolution="1"  histogramSmoothingCount="0"  graphResolution="256"  showOutliers="0"  drawLargeDots="0"  dotsToDraw="8000"  tint="le.chartfill.tinted.40"  lineWeight="le.lineweight.normal"  lineStyle="le.linestyle.solid" />
           <GraphEnvironment showGrid="0"  showAxes="tnlTNL"  showGates="1"  showFreqOnPlots="1"  showGateNameOnPlots="1"  showMedians="0"  showUncomped="0"  addEventParam="0"  lastYAxisName="" >
             <TextTraits font="SansSerif"  size="11"  name="Labels"  style="plain"  color="#000000"  background="#00ffffff"  just="left" />
             <TextTraits font="SansSerif"  size="11"  name="LayoutGates"  style="plain"  color="#000000"  background="#00ffffff"  just="left" />
             <TextTraits font="SansSerif"  size="9"  name="Numbers"  style="plain"  color="#000000"  background="#00ffffff"  just="left" />
             <TextTraits font="SansSerif"  size="9"  name="Legend"  style="plain"  color="#000000"  background="#00ffffff"  just="left" />
           </GraphEnvironment>
         </Graph>
         <Subpopulations>
           <Population name="Viability"  annotation=""  owningGroup=""  expanded="0"  sortPriority="10"  count="163322" >
             <Graph smoothing="0"  backColor="#ffffff"  foreColor="#000000"  heatMapStatParameter="BL1-A"  type="Pseudocolor"  fast="1" >
               <Axis dimension="x"  name="SSC-A"  label=""  auto="auto" />
               <Axis dimension="y"  name="FSC-A"  label=""  auto="auto" />
               <GraphSettings level="5%"  smoothingHighResolution="1"  contourHighResolution="1"  histogramSmoothingCount="0"  graphResolution="256"  showOutliers="0"  drawLargeDots="0"  dotsToDraw="8000"  tint="le.chartfill.tinted.40"  lineWeight="le.lineweight.normal"  lineStyle="le.linestyle.solid" />
               <GraphEnvironment showGrid="0"  showAxes="tnlTNL"  showGates="1"  showFreqOnPlots="0"  showGateNameOnPlots="0"  showMedians="0"  showUncomped="0"  addEventParam="0"  lastYAxisName="" >
                 <TextTraits font="SansSerif"  size="11"  name="Labels"  style="plain"  color="#000000"  background="#00ffffff"  just="left" />
                 <TextTraits font="SansSerif"  size="11"  name="LayoutGates"  style="plain"  color="#000000"  background="#00ffffff"  just="left" />
                 <TextTraits font="SansSerif"  size="9"  name="Numbers"  style="plain"  color="#000000"  background="#00ffffff"  just="left" />
                 <TextTraits font="SansSerif"  size="9"  name="Legend"  style="plain"  color="#000000"  background="#00ffffff"  just="left" />
                 <WindowPosition x="-457"  y="352"  width="384"  height="604"  displayed="0"  panelState="---" />
               </GraphEnvironment>
             </Graph>
             <Gate gating:id="ID811047437" >
               <gating:RectangleGate eventsInside="1"  annoOffsetX="0"  annoOffsetY="0"  tint="#000000"  isTinted="0"  lineWeight="Normal"  userDefined="1"  percentX="0"  percentY="0" >
                 <gating:dimension gating:min="25587.00202666667"  gating:max="1042670.3325866668" >
                   <data-type:fcs-dimension data-type:name="FSC-A" />
                 </gating:dimension>
                 <gating:dimension gating:min="-309.4210712701896"  gating:max="3677.619962695329" >
                   <data-type:fcs-dimension data-type:name="VL1-A" />
                 </gating:dimension>
               </gating:RectangleGate>
             </Gate>
             <Subpopulations>
               <Population name="Cells"  annotation=""  owningGroup=""  expanded="0"  sortPriority="10"  count="143117" >
                 <Graph smoothing="0"  backColor="#ffffff"  foreColor="#000000"  heatMapStatParameter="BL1-A"  type="Pseudocolor"  fast="1" >
                   <Axis dimension="x"  name="FSC-A"  label=""  auto="auto" />
                   <Axis dimension="y"  name="FSC-H"  label=""  auto="auto" />
                   <GraphSettings level="5%"  smoothingHighResolution="1"  contourHighResolution="1"  histogramSmoothingCount="0"  graphResolution="256"  showOutliers="0"  drawLargeDots="0"  dotsToDraw="8000"  tint="le.chartfill.tinted.40"  lineWeight="le.lineweight.normal"  lineStyle="le.linestyle.solid" />
                   <GraphEnvironment showGrid="0"  showAxes="tnlTNL"  showGates="1"  showFreqOnPlots="1"  showGateNameOnPlots="1"  showMedians="0"  showUncomped="0"  addEventParam="0"  lastYAxisName="" >
                     <TextTraits font="SansSerif"  size="11"  name="Labels"  style="plain"  color="#000000"  background="#00ffffff"  just="left" />
                     <TextTraits font="SansSerif"  size="11"  name="LayoutGates"  style="plain"  color="#000000"  background="#00ffffff"  just="left" />
                     <TextTraits font="SansSerif"  size="9"  name="Numbers"  style="plain"  color="#000000"  background="#00ffffff"  just="left" />
                     <TextTraits font="SansSerif"  size="9"  name="Legend"  style="plain"  color="#000000"  background="#00ffffff"  just="left" />
                     <WindowPosition x="-724"  y="388"  width="392"  height="584"  displayed="0"  panelState="---" />
                   </GraphEnvironment>
                 </Graph>
                 <Gate gating:id="ID447018908"  gating:parent_id="ID811047437" >
                   <gating:RectangleGate eventsInside="1"  annoOffsetX="0"  annoOffsetY="0"  tint="#000000"  isTinted="0"  lineWeight="Normal"  userDefined="1"  percentX="0"  percentY="0" >
                     <gating:dimension gating:min="67795.86206896552"  gating:max="971740.6896551724" >
                       <data-type:fcs-dimension data-type:name="SSC-A" />
                     </gating:dimension>
                     <gating:dimension gating:min="174163.62724033615"  gating:max="1044981.763442017" >
                       <data-type:fcs-dimension data-type:name="FSC-A" />
                     </gating:dimension>
                   </gating:RectangleGate>
                 </Gate>
                 <Subpopulations>
                   <Population name="Singlet"  annotation=""  owningGroup=""  expanded="0"  sortPriority="10"  count="133368" >
                     <Graph smoothing="0"  backColor="#ffffff"  foreColor="#000000"  heatMapStatParameter="BL1-A"  type="Pseudocolor"  fast="1" >
                       <Axis dimension="x"  name="SSC-H"  label=""  auto="auto" />
                       <Axis dimension="y"  name="SSC-W"  label=""  auto="auto" />
                       <GraphSettings level="5%"  smoothingHighResolution="1"  contourHighResolution="1"  histogramSmoothingCount="0"  graphResolution="256"  showOutliers="0"  drawLargeDots="1"  dotsToDraw="8000"  tint="le.chartfill.tinted.40"  lineWeight="le.lineweight.normal"  lineStyle="le.linestyle.solid" />
                       <GraphEnvironment showGrid="0"  showAxes="tnlTNL"  showGates="1"  showFreqOnPlots="0"  showGateNameOnPlots="0"  showMedians="0"  showUncomped="0"  addEventParam="0"  lastYAxisName="" >
                         <TextTraits font="SansSerif"  size="11"  name="Labels"  style="plain"  color="#000000"  background="#00ffffff"  just="left" />
                         <TextTraits font="SansSerif"  size="11"  name="LayoutGates"  style="plain"  color="#000000"  background="#00ffffff"  just="left" />
                         <TextTraits font="SansSerif"  size="9"  name="Numbers"  style="plain"  color="#000000"  background="#00ffffff"  just="left" />
                         <TextTraits font="SansSerif"  size="9"  name="Legend"  style="plain"  color="#000000"  background="#00ffffff"  just="left" />
                         <WindowPosition x="-581"  y="372"  width="384"  height="604"  displayed="0"  panelState="---" />
                       </GraphEnvironment>
                     </Graph>
                     <Gate gating:id="ID1323412286"  gating:parent_id="ID447018908" >
                       <gating:PolygonGate eventsInside="1"  annoOffsetX="-40"  annoOffsetY="-80"  tint="#000000"  isTinted="0"  lineWeight="Normal"  userDefined="1"  quadId="-1"  gateResolution="256" >
                         <gating:dimension>
                           <data-type:fcs-dimension data-type:name="FSC-A" />
                         </gating:dimension>
                         <gating:dimension>
                           <data-type:fcs-dimension data-type:name="FSC-H" />
                         </gating:dimension>
                         <gating:vertex>
                           <gating:coordinate data-type:value="103551.1174114022" />
                           <gating:coordinate data-type:value="221218.5654008439" />
                         </gating:vertex>
                         <gating:vertex>
                           <gating:coordinate data-type:value="135066.6748844376" />
                           <gating:coordinate data-type:value="39819.3417721519" />
                         </gating:vertex>
                         <gating:vertex>
                           <gating:coordinate data-type:value="1017502.2841294298" />
                           <gating:coordinate data-type:value="477832.1012658228" />
                         </gating:vertex>
                         <gating:vertex>
                           <gating:coordinate data-type:value="963475.6141756548" />
                           <gating:coordinate data-type:value="668080.0675105485" />
                         </gating:vertex>
                       </gating:PolygonGate>
                     </Gate>
                     <Subpopulations>
                       <Population name="Single-2"  annotation=""  owningGroup=""  expanded="0"  sortPriority="10"  count="133337" >
                         <Graph smoothing="0"  backColor="#ffffff"  foreColor="#000000"  heatMapStatParameter="BL1-A"  type="Pseudocolor"  fast="1" >
                           <Axis dimension="x"  name="FSC-A"  label=""  auto="auto" />
                           <Axis dimension="y"  name="BL1-A"  label=""  auto="auto" />
                           <GraphSettings level="5%"  smoothingHighResolution="1"  contourHighResolution="1"  histogramSmoothingCount="0"  graphResolution="256"  showOutliers="0"  drawLargeDots="1"  dotsToDraw="8000"  tint="le.chartfill.tinted.40"  lineWeight="le.lineweight.normal"  lineStyle="le.linestyle.solid" />
                           <GraphEnvironment showGrid="0"  showAxes="tnlTNL"  showGates="1"  showFreqOnPlots="0"  showGateNameOnPlots="0"  showMedians="0"  showUncomped="0"  addEventParam="0"  lastYAxisName="" >
                             <TextTraits font="SansSerif"  size="11"  name="Labels"  style="plain"  color="#000000"  background="#00ffffff"  just="left" />
                             <TextTraits font="SansSerif"  size="11"  name="LayoutGates"  style="plain"  color="#000000"  background="#00ffffff"  just="left" />
                             <TextTraits font="SansSerif"  size="9"  name="Numbers"  style="plain"  color="#000000"  background="#00ffffff"  just="left" />
                             <TextTraits font="SansSerif"  size="9"  name="Legend"  style="plain"  color="#000000"  background="#00ffffff"  just="left" />
                             <WindowPosition x="-657"  y="441"  width="388"  height="603"  displayed="0"  panelState="---" />
                           </GraphEnvironment>
                         </Graph>
                         <Gate gating:id="ID583688708"  gating:parent_id="ID1323412286" >
                           <gating:PolygonGate eventsInside="1"  annoOffsetX="0"  annoOffsetY="0"  tint="#000000"  isTinted="0"  lineWeight="Normal"  userDefined="1"  quadId="-1"  gateResolution="256" >
                             <gating:dimension>
                               <data-type:fcs-dimension data-type:name="SSC-H" />
                             </gating:dimension>
                             <gating:dimension>
                               <data-type:fcs-dimension data-type:name="SSC-W" />
                             </gating:dimension>
                             <gating:vertex>
                               <gating:coordinate data-type:value="18078.8965517241" />
                               <gating:coordinate data-type:value="134.4537815126" />
                             </gating:vertex>
                             <gating:vertex>
                               <gating:coordinate data-type:value="27118.3448275862" />
                               <gating:coordinate data-type:value="29.4117647059" />
                             </gating:vertex>
                             <gating:vertex>
                               <gating:coordinate data-type:value="596603.5862068966" />
                               <gating:coordinate data-type:value="75.6302521008" />
                             </gating:vertex>
                             <gating:vertex>
                               <gating:coordinate data-type:value="583044.4137931034" />
                               <gating:coordinate data-type:value="197.4789915966" />
                             </gating:vertex>
                           </gating:PolygonGate>
                         </Gate>
                         <Subpopulations>
                           <Population name="GFP Positive"  annotation=""  owningGroup=""  expanded="0"  sortPriority="10"  count="4777" >
                             <Graph smoothing="0"  backColor="#ffffff"  foreColor="#000000"  heatMapStatParameter="BL1-A"  type="Pseudocolor"  fast="1" >
                               <Axis dimension="x"  name="BL1-A"  label=""  auto="auto" />
                               <Axis dimension="y"  name="FSC-A"  label=""  auto="auto" />
                               <GraphSettings level="5%"  smoothingHighResolution="1"  contourHighResolution="1"  histogramSmoothingCount="0"  graphResolution="256"  showOutliers="0"  drawLargeDots="0"  dotsToDraw="8000"  tint="le.chartfill.tinted.40"  lineWeight="le.lineweight.normal"  lineStyle="le.linestyle.solid" />
                               <GraphEnvironment showGrid="0"  showAxes="tnlTNL"  showGates="1"  showFreqOnPlots="1"  showGateNameOnPlots="1"  showMedians="0"  showUncomped="0"  addEventParam="0"  lastYAxisName="" >
                                 <TextTraits font="SansSerif"  size="11"  name="Labels"  style="plain"  color="#000000"  background="#00ffffff"  just="left" />
                                 <TextTraits font="SansSerif"  size="11"  name="LayoutGates"  style="plain"  color="#000000"  background="#00ffffff"  just="left" />
                                 <TextTraits font="SansSerif"  size="9"  name="Numbers"  style="plain"  color="#000000"  background="#00ffffff"  just="left" />
                                 <TextTraits font="SansSerif"  size="9"  name="Legend"  style="plain"  color="#000000"  background="#00ffffff"  just="left" />
                                 <WindowPosition x="736"  y="260"  width="384"  height="604"  displayed="1"  panelState="---" />
                               </GraphEnvironment>
                             </Graph>
                             <Gate gating:id="ID776012706"  gating:parent_id="ID583688708" >
                               <gating:PolygonGate eventsInside="1"  annoOffsetX="0"  annoOffsetY="0"  tint="#000000"  isTinted="0"  lineWeight="Normal"  userDefined="1"  quadId="-1"  gateResolution="256" >
                                 <gating:dimension>
                                   <data-type:fcs-dimension data-type:name="BL1-A" />
                                 </gating:dimension>
                                 <gating:dimension>
                                   <data-type:fcs-dimension data-type:name="FSC-A" />
                                 </gating:dimension>
                                 <gating:vertex>
                                   <gating:coordinate data-type:value="12838.7759511194" />
                                   <gating:coordinate data-type:value="1065389.8257655173" />
                                 </gating:vertex>
                                 <gating:vertex>
                                   <gating:coordinate data-type:value="2677.297010923" />
                                   <gating:coordinate data-type:value="112494.5778758621" />
                                 </gating:vertex>
                                 <gating:vertex>
                                   <gating:coordinate data-type:value="761015.1303504674" />
                                   <gating:coordinate data-type:value="105877.2497655172" />
                                 </gating:vertex>
                                 <gating:vertex>
                                   <gating:coordinate data-type:value="796663.1732295591" />
                                   <gating:coordinate data-type:value="1065389.8257655173" />
                                 </gating:vertex>
                               </gating:PolygonGate>
                             </Gate>
                           </Population>
                         </Subpopulations>
                       </Population>
                     </Subpopulations>
                   </Population>
                 </Subpopulations>
               </Population>
             </Subpopulations>
           </Population>
         </Subpopulations>
       </SampleNode>
     </Sample>
     <Sample>
       <DataSet uri="file:/C:/Users/reube/Desktop/Data/97_Manuscript_Preps/2023-02-09-qTAG-Paper/EMBO_J/Source_Data/02_Figure_02/2C/HEK-MMEJ-Ctrl.fcs"  sampleID="4" />
       <Transformations>
         <transforms:linear transforms:minRange="0.014"  transforms:maxRange="34.655"  gain="1" >
           <data-type:parameter data-type:name="Time" />
         </transforms:linear>
         <transforms:linear transforms:minRange="0"  transforms:maxRange="1535220.1216"  gain="1" >
           <data-type:parameter data-type:name="FSC-A" />
         </transforms:linear>
         <transforms:linear transforms:minRange="0"  transforms:maxRange="1048576"  gain="1" >
           <data-type:parameter data-type:name="SSC-A" />
         </transforms:linear>
         <transforms:hyperlog transforms:length="256"  transforms:maxRange="1048576.0000000007"  transforms:T="1048576.0000000007"  transforms:A="1.8"  transforms:M="6.0205999133"  transforms:W="1.4" >
           <data-type:parameter data-type:name="BL1-A" />
         </transforms:hyperlog>
         <transforms:biex transforms:length="256"  transforms:maxRange="1048576"  transforms:neg="0"  transforms:width="-1000"  transforms:pos="5.0205999133" >
           <data-type:parameter data-type:name="RL1-A" />
         </transforms:biex>
         <transforms:biex transforms:length="256"  transforms:maxRange="1048576"  transforms:neg="0"  transforms:width="-1000"  transforms:pos="5.0205999133" >
           <data-type:parameter data-type:name="VL1-A" />
         </transforms:biex>
         <transforms:linear transforms:minRange="0"  transforms:maxRange="1048576"  gain="1" >
           <data-type:parameter data-type:name="FSC-H" />
         </transforms:linear>
         <transforms:linear transforms:minRange="0"  transforms:maxRange="1048576"  gain="1" >
           <data-type:parameter data-type:name="SSC-H" />
         </transforms:linear>
         <transforms:biex transforms:length="256"  transforms:maxRange="1048576"  transforms:neg="0"  transforms:width="-1000"  transforms:pos="5.0205999133" >
           <data-type:parameter data-type:name="BL1-H" />
         </transforms:biex>
         <transforms:biex transforms:length="256"  transforms:maxRange="1048576"  transforms:neg="0"  transforms:width="-1000"  transforms:pos="5.0205999133" >
           <data-type:parameter data-type:name="RL1-H" />
         </transforms:biex>
         <transforms:biex transforms:length="256"  transforms:maxRange="1048576"  transforms:neg="0"  transforms:width="-1000"  transforms:pos="5.0205999133" >
           <data-type:parameter data-type:name="VL1-H" />
         </transforms:biex>
         <transforms:linear transforms:minRange="0"  transforms:maxRange="1048576"  gain="1" >
           <data-type:parameter data-type:name="FSC-W" />
         </transforms:linear>
         <transforms:linear transforms:minRange="0"  transforms:maxRange="1048576"  gain="1" >
           <data-type:parameter data-type:name="SSC-W" />
         </transforms:linear>
       </Transformations>
       <Keywords>
         <Keyword name="FJ_FCS_VERSION"  value="3.1" />
         <Keyword name="#FLOWRATE"  value="100" />
         <Keyword name="#LASER1ASF"  value="1.09" />
         <Keyword name="#LASER1COLOR"  value="Blue" />
         <Keyword name="#LASER1DELAY"  value="1100" />
         <Keyword name="#LASER2ASF"  value="1.11" />
         <Keyword name="#LASER2COLOR"  value="Red" />
         <Keyword name="#LASER2DELAY"  value="1500" />
         <Keyword name="#LASER3ASF"  value="1.17" />
         <Keyword name="#LASER3COLOR"  value="Violet" />
         <Keyword name="#LASER3DELAY"  value="711" />
         <Keyword name="#LASER4ASF"  value="1.04" />
         <Keyword name="#LASER4COLOR"  value="Yellow" />
         <Keyword name="#LASER4DELAY"  value="308" />
         <Keyword name="#LASERCONFIG"  value="BRVY" />
         <Keyword name="#P11Label"  value="DAPI" />
         <Keyword name="#P1Label"  value="NA" />
         <Keyword name="#P1Target"  value="NA" />
         <Keyword name="#P4Label"  value="GFP" />
         <Keyword name="#P6Label"  value="DAPI" />
         <Keyword name="#P9Label"  value="GFP" />
         <Keyword name="#PTDATE"  value="02-Feb-2023" />
         <Keyword name="#PTRESULT"  value="Pass" />
         <Keyword name="#TR1"  value="OR_FSC,60000" />
         <Keyword name="#WIDTHTHRESHOLD"  value="1000" />
         <Keyword name="#WINEXT"  value="0" />
         <Keyword name="$BTIM"  value="10:34:04" />
         <Keyword name="$BYTEORD"  value="1,2,3,4" />
         <Keyword name="$CELLS"  value="NA" />
         <Keyword name="$COM"  value="NA" />
         <Keyword name="$CYT"  value="0A29009 Attune NxT Acoustic Focusing Cytometer (Lasers: BRV6Y)" />
         <Keyword name="$CYTSN"  value="2AFC228701219" />
         <Keyword name="$DATATYPE"  value="F" />
         <Keyword name="$DATE"  value="02-Feb-2023" />
         <Keyword name="$ETIM"  value="10:34:39" />
         <Keyword name="$EXP"  value="Pelletier" />
         <Keyword name="$FIL"  value="2.fcs" />
         <Keyword name="$INST"  value="NA" />
         <Keyword name="$LAST_MODIFIED"  value="25-Apr-2023 15:23:44" />
         <Keyword name="$LAST_MODIFIER"  value="PelletierMatellan" />
         <Keyword name="$LOST"  value="0" />
         <Keyword name="$MODE"  value="L" />
         <Keyword name="$OP"  value="Laura Matellan" />
         <Keyword name="$ORIGINALITY"  value="NonDataModified" />
         <Keyword name="$P10B"  value="32" />
         <Keyword name="$P10E"  value="0,0" />
         <Keyword name="$P10F"  value="670_14" />
         <Keyword name="$P10L"  value="640" />
         <Keyword name="$P10N"  value="RL1-H" />
         <Keyword name="$P10R"  value="1048576" />
         <Keyword name="$P10S"  value="RL1-H" />
         <Keyword name="$P10V"  value="324" />
         <Keyword name="$P11B"  value="32" />
         <Keyword name="$P11E"  value="0,0" />
         <Keyword name="$P11F"  value="450_40" />
         <Keyword name="$P11L"  value="405" />
         <Keyword name="$P11N"  value="VL1-H" />
         <Keyword name="$P11R"  value="1048576" />
         <Keyword name="$P11S"  value="DAPI-H" />
         <Keyword name="$P11V"  value="275" />
         <Keyword name="$P12B"  value="32" />
         <Keyword name="$P12E"  value="0,0" />
         <Keyword name="$P12F"  value="NA" />
         <Keyword name="$P12L"  value="488" />
         <Keyword name="$P12N"  value="FSC-W" />
         <Keyword name="$P12R"  value="1024" />
         <Keyword name="$P12S"  value="FSC-W" />
         <Keyword name="$P12V"  value="100" />
         <Keyword name="$P13B"  value="32" />
         <Keyword name="$P13E"  value="0,0" />
         <Keyword name="$P13F"  value="488_10" />
         <Keyword name="$P13L"  value="488" />
         <Keyword name="$P13N"  value="SSC-W" />
         <Keyword name="$P13R"  value="1024" />
         <Keyword name="$P13S"  value="SSC-W" />
         <Keyword name="$P13V"  value="350" />
         <Keyword name="$P1B"  value="32" />
         <Keyword name="$P1E"  value="0,0" />
         <Keyword name="$P1F"  value="NA" />
         <Keyword name="$P1L"  value="NA" />
         <Keyword name="$P1N"  value="Time" />
         <Keyword name="$P1R"  value="67108864" />
         <Keyword name="$P1S"  value="Time" />
         <Keyword name="$P1V"  value="NA" />
         <Keyword name="$P2B"  value="32" />
         <Keyword name="$P2E"  value="0,0" />
         <Keyword name="$P2F"  value="NA" />
         <Keyword name="$P2L"  value="488" />
         <Keyword name="$P2N"  value="FSC-A" />
         <Keyword name="$P2R"  value="1048576" />
         <Keyword name="$P2S"  value="FSC-A" />
         <Keyword name="$P2V"  value="100" />
         <Keyword name="$P3B"  value="32" />
         <Keyword name="$P3E"  value="0,0" />
         <Keyword name="$P3F"  value="488_10" />
         <Keyword name="$P3L"  value="488" />
         <Keyword name="$P3N"  value="SSC-A" />
         <Keyword name="$P3R"  value="1048576" />
         <Keyword name="$P3S"  value="SSC-A" />
         <Keyword name="$P3V"  value="350" />
         <Keyword name="$P4B"  value="32" />
         <Keyword name="$P4E"  value="0,0" />
         <Keyword name="$P4F"  value="530_30" />
         <Keyword name="$P4L"  value="488" />
         <Keyword name="$P4N"  value="BL1-A" />
         <Keyword name="$P4R"  value="1048576" />
         <Keyword name="$P4S"  value="GFP-A" />
         <Keyword name="$P4V"  value="300" />
         <Keyword name="$P5B"  value="32" />
         <Keyword name="$P5E"  value="0,0" />
         <Keyword name="$P5F"  value="670_14" />
         <Keyword name="$P5L"  value="640" />
         <Keyword name="$P5N"  value="RL1-A" />
         <Keyword name="$P5R"  value="1048576" />
         <Keyword name="$P5S"  value="RL1-A" />
         <Keyword name="$P5V"  value="324" />
         <Keyword name="$P6B"  value="32" />
         <Keyword name="$P6E"  value="0,0" />
         <Keyword name="$P6F"  value="450_40" />
         <Keyword name="$P6L"  value="405" />
         <Keyword name="$P6N"  value="VL1-A" />
         <Keyword name="$P6R"  value="1048576" />
         <Keyword name="$P6S"  value="DAPI-A" />
         <Keyword name="$P6V"  value="275" />
         <Keyword name="$P7B"  value="32" />
         <Keyword name="$P7E"  value="0,0" />
         <Keyword name="$P7F"  value="NA" />
         <Keyword name="$P7L"  value="488" />
         <Keyword name="$P7N"  value="FSC-H" />
         <Keyword name="$P7R"  value="1048576" />
         <Keyword name="$P7S"  value="FSC-H" />
         <Keyword name="$P7V"  value="100" />
         <Keyword name="$P8B"  value="32" />
         <Keyword name="$P8E"  value="0,0" />
         <Keyword name="$P8F"  value="488_10" />
         <Keyword name="$P8L"  value="488" />
         <Keyword name="$P8N"  value="SSC-H" />
         <Keyword name="$P8R"  value="1048576" />
         <Keyword name="$P8S"  value="SSC-H" />
         <Keyword name="$P8V"  value="350" />
         <Keyword name="$P9B"  value="32" />
         <Keyword name="$P9E"  value="0,0" />
         <Keyword name="$P9F"  value="530_30" />
         <Keyword name="$P9L"  value="488" />
         <Keyword name="$P9N"  value="BL1-H" />
         <Keyword name="$P9R"  value="1048576" />
         <Keyword name="$P9S"  value="GFP-H" />
         <Keyword name="$P9V"  value="300" />
         <Keyword name="$PAR"  value="13" />
         <Keyword name="$PLATEID"  value="NA" />
         <Keyword name="$PLATENAME"  value="NA" />
         <Keyword name="$PROJ"  value="2023-02-02-HEK_PAPER" />
         <Keyword name="$SMNO"  value="Ctrl" />
         <Keyword name="$SPILLOVER"  value="6,BL1-A,RL1-A,VL1-A,BL1-H,RL1-H,VL1-H,1.000000,0.000000,0.000000,0.000000,0.000000,0.000000,0.000000,1.000000,0.000000,0.000000,0.000000,0.000000,0.000000,0.000000,1.000000,0.000000,0.000000,0.000000,0.000000,0.000000,0.000000,1.000000,0.000000,0.000000,0.000000,0.000000,0.000000,0.000000,1.000000,0.000000,0.000000,0.000000,0.000000,0.000000,0.000000,1.000000" />
         <Keyword name="$SRC"  value="NA" />
         <Keyword name="$SYS"  value="H5S7HQ2 Microsoft Windows 10 Enterprise LTSC" />
         <Keyword name="$TIMESTEP"  value="0.001" />
         <Keyword name="$TOT"  value="200000" />
         <Keyword name="$VOL"  value="59000" />
         <Keyword name="HOSTID"  value="H5S7HQ2" />
         <Keyword name="$BEGINDATA"  value="000000008192" />
         <Keyword name="$ENDDATA"  value="000010408191" />
         <Keyword name="$NEXTDATA"  value="000000000000" />
         <Keyword name="$BEGINSTEXT"  value="000000000000" />
         <Keyword name="$ENDSTEXT"  value="000000000000" />
         <Keyword name="$BEGINANALYSIS"  value="000000000000" />
         <Keyword name="$ENDANALYSIS"  value="000000000000" />
         <Keyword name="FILENAME"  value="" />
       </Keywords>
       <SampleValidity version="1"  sampleTime="35" >
         <Time avgDeltaT="0.69282"  values="0.665 0.665 0.689 0.671 0.684 0.704 0.673 0.742 0.705 0.714 0.72 0.705 0.705 0.693 0.681001 0.687 0.690001 0.71 0.679 0.691 0.697 0.683001 0.684999 0.691 0.683001 0.681999 0.683001 0.688 0.684 0.694 0.679001 0.677999 0.698999 0.700001 0.700001 0.702 0.703001 0.694 0.667999 0.691 0.689001 0.695 0.687 0.684 0.690001 0.676001 0.702002 0.708 0.727997 0.718002 " />
         <LargeDeltaTimeCheck biggestDeltaT="3"  avgDeltaT="0.99707" />
         <EventRateConsistency slope="-0.000951471"  mean="1.15412" />
         <ParameterCheck name="SSC-H"  numChannels="4096"  numInFirstChannels="0"  numInLastChannels="136"  minChannel="1"  maxChannel="4095" >
           <Medians length="30"  values="816 800 797 806 803 805 808 811 803 805 812 815 804 808 805 805 803 799 804 798 806 816 808 808 814 816 826 819 811 824 " />
           <KineticsThresholdCheck mean="808.5"  stddev="7.24331" />
           <Kinetics name="SSC-H"  range="34.641" >
             <Plot1D length="35"  values="218004.64062 211547.46875 210036.84375 212857.10938 215563.07812 211165.18750 215711.79688 215872.76562 215120.68750 212932.48438 214036.53125 214974.71875 217147.90625 216750.64062 212072.76562 213908.96875 213598.40625 215486.42188 213091.85938 213475.40625 213275.73438 211630.17188 213617.56250 214797.23438 216918.96875 217428.48438 214457.87500 215750.87500 218172.46875 220762.31250 221138.79688 220948.89062 220270.09375 218997.71875 220940.29688 " />
           </Kinetics>
           <TrendThresholdCheck slope="0.41713"  mean="808.5"  ratio="0.0154779" />
         </ParameterCheck>
         <ParameterCheck name="FSC-H"  numChannels="4096"  numInFirstChannels="0"  numInLastChannels="0"  minChannel="1"  maxChannel="4095" >
           <Medians length="30"  values="990 976 978 983 983 983 983 983 979 986 985 990 976 986 983 983 987 981 980 983 985 987 983 983 984 982 981 985 983 988 " />
           <KineticsThresholdCheck mean="983.3"  stddev="3.42556" />
           <Kinetics name="FSC-H"  range="34.641" >
             <Plot1D length="35"  values="239214.70312 233102.00000 233708.23438 232224.92188 236049.98438 234521.09375 234610.46875 235712.56250 236334.68750 234227.29688 234782.00000 237893.93750 236563.96875 238170.10938 234066.90625 235854.21875 235147.68750 236677.25000 235638.60938 235847.92188 234773.39062 233650.00000 235841.26562 236988.57812 237651.18750 235387.26562 237283.09375 235531.95312 236759.76562 237746.15625 237602.60938 237090.54688 237015.59375 236404.18750 239762.98438 " />
           </Kinetics>
           <TrendThresholdCheck slope="0.0647386"  mean="983.3"  ratio="0.00197514" />
         </ParameterCheck>
         <ParameterCheck name="VL1-A"  numChannels="4096"  numInFirstChannels="0"  numInLastChannels="27"  minChannel="1"  maxChannel="4093" >
           <Medians length="30"  values="1266 1267 1267 1268 1268 1268 1268 1269 1269 1269 1271 1270 1270 1269 1270 1270 1270 1269 1269 1269 1270 1272 1270 1270 1270 1271 1272 1271 1270 1270 " />
           <KineticsThresholdCheck mean="1269.4"  stddev="1.40443" />
           <Kinetics name="VL1-A"  range="34.641" >
             <Plot1D length="35"  values="3750.01978 3634.90015 2874.93823 3622.88745 3438.24219 3170.52319 3586.47241 3375.43262 3551.79126 3429.32910 3219.43774 2924.70923 3166.55688 3507.37988 3286.27612 3140.70361 3379.73779 3626.65454 3312.75488 3588.05542 3110.38379 3712.20728 3442.90381 3311.33667 3483.22852 3373.85498 3273.82861 3756.53320 3275.06323 3495.45825 4177.17334 4610.13623 3894.37036 3619.74268 4180.19727 " />
           </Kinetics>
           <TrendThresholdCheck slope="0.125028"  mean="1269.4"  ratio="0.00295481" />
         </ParameterCheck>
         <ParameterCheck name="RL1-H"  numChannels="4096"  numInFirstChannels="0"  numInLastChannels="0"  minChannel="1"  maxChannel="4093" >
           <Medians length="30"  values="1234 1233 1233 1234 1234 1234 1234 1234 1234 1234 1234 1234 1234 1234 1234 1234 1234 1233 1234 1234 1234 1234 1234 1234 1234 1234 1234 1234 1234 1234 " />
           <KineticsThresholdCheck mean="1233.9"  stddev="0.305129" />
           <Kinetics name="RL1-H"  range="34.641" >
             <Plot1D length="35"  values="88.81645 86.26267 85.17955 87.12775 87.73454 86.88686 87.58273 88.44900 87.32468 85.61341 87.31261 87.16096 87.16981 87.19327 86.30555 87.39730 88.05239 88.76611 86.70247 86.77390 86.44656 86.35001 88.11668 87.16889 87.77956 87.11509 86.71777 87.03864 88.13623 87.76701 88.86242 88.73787 88.34791 88.02361 89.43497 " />
           </Kinetics>
           <TrendThresholdCheck slope="0.0104709"  mean="1233.9"  ratio="0.00025458" />
         </ParameterCheck>
         <ParameterCheck name="VL1-H"  numChannels="4096"  numInFirstChannels="0"  numInLastChannels="0"  minChannel="1"  maxChannel="4093" >
           <Medians length="30"  values="1254 1254 1254 1255 1255 1255 1255 1256 1256 1256 1256 1256 1256 1256 1256 1257 1256 1256 1256 1256 1256 1257 1256 1256 1257 1257 1257 1257 1256 1256 " />
           <KineticsThresholdCheck mean="1255.87"  stddev="0.860366" />
           <Kinetics name="VL1-H"  range="34.641" >
             <Plot1D length="35"  values="1809.01990 1812.51904 1590.25403 1792.11096 1837.17224 1652.76782 1794.62280 1666.44763 1804.91992 1843.57153 1683.86829 1620.57410 1711.61768 1770.28345 1767.23608 1625.06494 1782.04028 1752.91357 1728.83838 1780.55017 1704.31348 1842.11499 1775.97803 1710.65430 1842.40588 1806.88782 1827.43933 1921.72742 1742.62817 1804.60754 1996.40149 2096.15234 1848.42737 1786.84045 2000.28076 " />
           </Kinetics>
           <TrendThresholdCheck slope="0.0765295"  mean="1255.87"  ratio="0.00182813" />
         </ParameterCheck>
         <ParameterCheck name="FSC-W"  numChannels="4096"  numInFirstChannels="174183"  numInLastChannels="0"  minChannel="1"  maxChannel="4095" >
           <Medians length="30"  values="0 0 0 0 0 0 0 0 0 0 0 0 0 0 0 0 0 0 0 0 0 0 0 0 0 0 0 0 0 0 " />
           <KineticsThresholdCheck mean="0"  stddev="0" />
           <Kinetics name="FSC-W"  range="34.641" >
             <Plot1D length="35"  values="115.71920 111.40325 108.12825 109.56640 111.78114 110.94791 111.91511 111.02444 111.72366 111.51776 110.76035 111.40637 112.87120 113.79832 111.28338 111.55225 111.05735 112.22530 111.28303 110.48854 110.96530 110.11717 111.56062 112.92310 113.49458 112.49290 112.42104 112.33212 113.62830 113.07281 114.95010 114.37315 113.77975 114.57182 115.73824 " />
           </Kinetics>
           <TrendThresholdCheck slope="0"  mean="0"  ratio="-nan(ind)" />
         </ParameterCheck>
         <ParameterCheck name="BL1-H"  numChannels="4096"  numInFirstChannels="0"  numInLastChannels="0"  minChannel="1"  maxChannel="4093" >
           <Medians length="30"  values="1259 1258 1257 1258 1258 1258 1257 1257 1257 1257 1257 1258 1257 1257 1257 1257 1257 1257 1257 1257 1257 1257 1257 1257 1257 1257 1258 1258 1257 1258 " />
           <KineticsThresholdCheck mean="1257.33"  stddev="0.546672" />
           <Kinetics name="BL1-H"  range="34.641" >
             <Plot1D length="35"  values="293.66324 287.05392 275.32925 285.42523 288.35413 281.31024 287.35947 286.11255 282.28058 277.96118 283.19363 282.85202 283.64417 282.62360 276.00583 281.16043 280.96902 287.40610 277.98325 281.85895 274.84958 275.06479 285.20688 284.28528 285.50000 284.55710 282.02750 282.88669 286.55243 287.16998 288.89044 289.35233 290.13260 287.92667 290.24527 " />
           </Kinetics>
           <TrendThresholdCheck slope="-0.0173526"  mean="1257.33"  ratio="0.000414034" />
         </ParameterCheck>
         <ParameterCheck name="SSC-A"  numChannels="4096"  numInFirstChannels="72"  numInLastChannels="11114"  minChannel="1"  maxChannel="4095" >
           <Medians length="30"  values="1211 1177 1165 1191 1195 1191 1188 1196 1187 1189 1209 1209 1179 1195 1196 1186 1187 1195 1182 1181 1193 1222 1199 1205 1210 1208 1242 1225 1206 1223 " />
           <KineticsThresholdCheck mean="1198.07"  stddev="16.3958" />
           <Kinetics name="SSC-A"  range="34.641" >
             <Plot1D length="35"  values="378529.71875 363880.43750 354140.56250 364216.40625 367702.25000 363056.93750 371451.09375 368987.09375 370540.40625 365037.78125 366421.71875 368341.12500 374578.84375 376006.28125 364122.53125 368558.46875 367060.31250 371501.28125 368009.87500 365700.71875 366691.50000 360276.09375 365103.15625 371802.06250 378511.40625 376603.65625 372240.87500 373182.84375 378793.84375 380842.46875 386226.15625 386580.96875 383312.68750 381481.25000 384932.81250 " />
           </Kinetics>
           <TrendThresholdCheck slope="1.08476"  mean="1198.07"  ratio="0.0271628" />
         </ParameterCheck>
         <ParameterCheck name="FSC-A"  numChannels="4096"  numInFirstChannels="0"  numInLastChannels="0"  minChannel="1"  maxChannel="4095" >
           <Medians length="30"  values="1062 1034 1033 1045 1048 1043 1044 1047 1037 1045 1051 1057 1035 1049 1045 1048 1052 1045 1036 1047 1047 1058 1051 1046 1050 1052 1058 1055 1048 1063 " />
           <KineticsThresholdCheck mean="1047.7"  stddev="7.75108" />
           <Kinetics name="FSC-A"  range="34.641" >
             <Plot1D length="35"  values="438378.21875 421757.53125 415006.46875 418413.12500 425608.00000 422669.46875 426104.06250 424314.56250 428168.37500 423354.75000 425148.62500 429500.78125 431986.90625 434633.46875 421685.68750 427317.68750 424610.00000 430396.12500 426149.90625 425328.50000 422205.59375 418990.43750 425972.15625 431106.25000 434679.81250 430642.71875 431931.28125 427494.46875 431460.43750 434676.12500 438899.62500 438036.53125 436186.75000 436004.53125 441079.37500 " />
           </Kinetics>
           <TrendThresholdCheck slope="0.387319"  mean="1047.7"  ratio="0.0110906" />
         </ParameterCheck>
         <ParameterCheck name="BL1-A"  numChannels="4096"  numInFirstChannels="354"  numInLastChannels="0"  minChannel="1"  maxChannel="4095" >
           <Medians length="30"  values="653 641 632 645 637 641 633 633 631 629 632 643 624 631 631 633 632 629 622 627 640 640 636 636 638 638 654 647 636 642 " />
           <KineticsThresholdCheck mean="636.2"  stddev="7.56307" />
           <Kinetics name="BL1-A"  range="34.641" >
             <Plot1D length="35"  values="543.67145 497.25662 466.41647 488.98749 499.57318 484.92532 500.00806 498.34363 490.32831 481.82230 483.84393 484.18750 497.08365 500.44620 476.93076 485.99020 480.40649 501.84622 481.04749 483.95218 481.10986 472.00360 493.62573 501.90103 503.01611 497.56833 496.44702 493.68491 508.70834 511.90527 525.06586 518.44580 516.75153 522.30969 544.18622 " />
           </Kinetics>
           <TrendThresholdCheck slope="0.0587319"  mean="636.2"  ratio="0.0027695" />
         </ParameterCheck>
         <ParameterCheck name="RL1-A"  numChannels="4096"  numInFirstChannels="0"  numInLastChannels="0"  minChannel="1"  maxChannel="4093" >
           <Medians length="30"  values="1234 1233 1233 1233 1233 1233 1233 1233 1233 1233 1233 1233 1233 1233 1233 1233 1233 1233 1233 1233 1233 1233 1233 1233 1233 1233 1234 1234 1233 1234 " />
           <KineticsThresholdCheck mean="1233.13"  stddev="0.345746" />
           <Kinetics name="RL1-A"  range="34.641" >
             <Plot1D length="35"  values="125.12569 116.55879 110.07537 115.47354 118.87799 115.96249 119.25779 119.59396 116.71813 112.86076 116.69479 116.04320 116.86326 118.75185 112.83906 116.10628 115.93657 120.09537 115.83784 115.14043 115.88274 116.08582 120.00800 117.56052 119.74374 117.40961 117.81908 118.12018 122.19265 120.43733 124.73328 123.45183 120.87003 125.04333 128.76756 " />
           </Kinetics>
           <TrendThresholdCheck slope="0.0106785"  mean="1233.13"  ratio="0.00025979" />
         </ParameterCheck>
       </SampleValidity>
       <SampleNode name="2.fcs"  annotation=""  owningGroup=""  expanded="0"  sortPriority="10"  count="200000"  sampleID="4" >
         <Graph smoothing="0"  backColor="#ffffff"  foreColor="#000000"  type="Pseudocolor"  fast="1" >
           <Axis dimension="x"  name="FSC-A"  label=""  auto="auto" />
           <Axis dimension="y"  name="SSC-A"  label=""  auto="auto" />
           <GraphSettings level="5%"  smoothingHighResolution="1"  contourHighResolution="1"  histogramSmoothingCount="0"  graphResolution="256"  showOutliers="0"  drawLargeDots="0"  dotsToDraw="8000"  tint="le.chartfill.tinted.40"  lineWeight="le.lineweight.normal"  lineStyle="le.linestyle.solid" />
           <GraphEnvironment showGrid="0"  showAxes="tnlTNL"  showGates="1"  showFreqOnPlots="1"  showGateNameOnPlots="1"  showMedians="0"  showUncomped="0"  addEventParam="0"  lastYAxisName="" >
             <TextTraits font="SansSerif"  size="11"  name="Labels"  style="plain"  color="#000000"  background="#00ffffff"  just="left" />
             <TextTraits font="SansSerif"  size="11"  name="LayoutGates"  style="plain"  color="#000000"  background="#00ffffff"  just="left" />
             <TextTraits font="SansSerif"  size="9"  name="Numbers"  style="plain"  color="#000000"  background="#00ffffff"  just="left" />
             <TextTraits font="SansSerif"  size="9"  name="Legend"  style="plain"  color="#000000"  background="#00ffffff"  just="left" />
           </GraphEnvironment>
         </Graph>
         <Subpopulations>
           <Population name="Viability"  annotation=""  owningGroup=""  expanded="0"  sortPriority="10"  count="162876" >
             <Graph smoothing="0"  backColor="#ffffff"  foreColor="#000000"  heatMapStatParameter="BL1-A"  type="Pseudocolor"  fast="1" >
               <Axis dimension="x"  name="SSC-A"  label=""  auto="auto" />
               <Axis dimension="y"  name="FSC-A"  label=""  auto="auto" />
               <GraphSettings level="5%"  smoothingHighResolution="1"  contourHighResolution="1"  histogramSmoothingCount="0"  graphResolution="256"  showOutliers="0"  drawLargeDots="0"  dotsToDraw="8000"  tint="le.chartfill.tinted.40"  lineWeight="le.lineweight.normal"  lineStyle="le.linestyle.solid" />
               <GraphEnvironment showGrid="0"  showAxes="tnlTNL"  showGates="1"  showFreqOnPlots="0"  showGateNameOnPlots="0"  showMedians="0"  showUncomped="0"  addEventParam="0"  lastYAxisName="" >
                 <TextTraits font="SansSerif"  size="11"  name="Labels"  style="plain"  color="#000000"  background="#00ffffff"  just="left" />
                 <TextTraits font="SansSerif"  size="11"  name="LayoutGates"  style="plain"  color="#000000"  background="#00ffffff"  just="left" />
                 <TextTraits font="SansSerif"  size="9"  name="Numbers"  style="plain"  color="#000000"  background="#00ffffff"  just="left" />
                 <TextTraits font="SansSerif"  size="9"  name="Legend"  style="plain"  color="#000000"  background="#00ffffff"  just="left" />
                 <WindowPosition x="-457"  y="352"  width="384"  height="604"  displayed="0"  panelState="---" />
               </GraphEnvironment>
             </Graph>
             <Gate gating:id="ID862378706" >
               <gating:RectangleGate eventsInside="1"  annoOffsetX="0"  annoOffsetY="0"  tint="#000000"  isTinted="0"  lineWeight="Normal"  userDefined="1"  percentX="0"  percentY="0" >
                 <gating:dimension gating:min="25587.00202666667"  gating:max="1042670.3325866668" >
                   <data-type:fcs-dimension data-type:name="FSC-A" />
                 </gating:dimension>
                 <gating:dimension gating:min="-309.4210712701896"  gating:max="3677.619962695329" >
                   <data-type:fcs-dimension data-type:name="VL1-A" />
                 </gating:dimension>
               </gating:RectangleGate>
             </Gate>
             <Subpopulations>
               <Population name="Cells"  annotation=""  owningGroup=""  expanded="0"  sortPriority="10"  count="139896" >
                 <Graph smoothing="0"  backColor="#ffffff"  foreColor="#000000"  heatMapStatParameter="BL1-A"  type="Pseudocolor"  fast="1" >
                   <Axis dimension="x"  name="FSC-A"  label=""  auto="auto" />
                   <Axis dimension="y"  name="FSC-H"  label=""  auto="auto" />
                   <GraphSettings level="5%"  smoothingHighResolution="1"  contourHighResolution="1"  histogramSmoothingCount="0"  graphResolution="256"  showOutliers="0"  drawLargeDots="0"  dotsToDraw="8000"  tint="le.chartfill.tinted.40"  lineWeight="le.lineweight.normal"  lineStyle="le.linestyle.solid" />
                   <GraphEnvironment showGrid="0"  showAxes="tnlTNL"  showGates="1"  showFreqOnPlots="1"  showGateNameOnPlots="1"  showMedians="0"  showUncomped="0"  addEventParam="0"  lastYAxisName="" >
                     <TextTraits font="SansSerif"  size="11"  name="Labels"  style="plain"  color="#000000"  background="#00ffffff"  just="left" />
                     <TextTraits font="SansSerif"  size="11"  name="LayoutGates"  style="plain"  color="#000000"  background="#00ffffff"  just="left" />
                     <TextTraits font="SansSerif"  size="9"  name="Numbers"  style="plain"  color="#000000"  background="#00ffffff"  just="left" />
                     <TextTraits font="SansSerif"  size="9"  name="Legend"  style="plain"  color="#000000"  background="#00ffffff"  just="left" />
                     <WindowPosition x="-724"  y="388"  width="392"  height="584"  displayed="0"  panelState="---" />
                   </GraphEnvironment>
                 </Graph>
                 <Gate gating:id="ID1505024947"  gating:parent_id="ID862378706" >
                   <gating:RectangleGate eventsInside="1"  annoOffsetX="0"  annoOffsetY="0"  tint="#000000"  isTinted="0"  lineWeight="Normal"  userDefined="1"  percentX="0"  percentY="0" >
                     <gating:dimension gating:min="67795.86206896552"  gating:max="971740.6896551724" >
                       <data-type:fcs-dimension data-type:name="SSC-A" />
                     </gating:dimension>
                     <gating:dimension gating:min="174163.62724033615"  gating:max="1044981.763442017" >
                       <data-type:fcs-dimension data-type:name="FSC-A" />
                     </gating:dimension>
                   </gating:RectangleGate>
                 </Gate>
                 <Subpopulations>
                   <Population name="Singlet"  annotation=""  owningGroup=""  expanded="0"  sortPriority="10"  count="130771" >
                     <Graph smoothing="0"  backColor="#ffffff"  foreColor="#000000"  heatMapStatParameter="BL1-A"  type="Pseudocolor"  fast="1" >
                       <Axis dimension="x"  name="SSC-H"  label=""  auto="auto" />
                       <Axis dimension="y"  name="SSC-W"  label=""  auto="auto" />
                       <GraphSettings level="5%"  smoothingHighResolution="1"  contourHighResolution="1"  histogramSmoothingCount="0"  graphResolution="256"  showOutliers="0"  drawLargeDots="1"  dotsToDraw="8000"  tint="le.chartfill.tinted.40"  lineWeight="le.lineweight.normal"  lineStyle="le.linestyle.solid" />
                       <GraphEnvironment showGrid="0"  showAxes="tnlTNL"  showGates="1"  showFreqOnPlots="0"  showGateNameOnPlots="0"  showMedians="0"  showUncomped="0"  addEventParam="0"  lastYAxisName="" >
                         <TextTraits font="SansSerif"  size="11"  name="Labels"  style="plain"  color="#000000"  background="#00ffffff"  just="left" />
                         <TextTraits font="SansSerif"  size="11"  name="LayoutGates"  style="plain"  color="#000000"  background="#00ffffff"  just="left" />
                         <TextTraits font="SansSerif"  size="9"  name="Numbers"  style="plain"  color="#000000"  background="#00ffffff"  just="left" />
                         <TextTraits font="SansSerif"  size="9"  name="Legend"  style="plain"  color="#000000"  background="#00ffffff"  just="left" />
                         <WindowPosition x="-581"  y="372"  width="384"  height="604"  displayed="0"  panelState="---" />
                       </GraphEnvironment>
                     </Graph>
                     <Gate gating:id="ID263239345"  gating:parent_id="ID1505024947" >
                       <gating:PolygonGate eventsInside="1"  annoOffsetX="-40"  annoOffsetY="-80"  tint="#000000"  isTinted="0"  lineWeight="Normal"  userDefined="1"  quadId="-1"  gateResolution="256" >
                         <gating:dimension>
                           <data-type:fcs-dimension data-type:name="FSC-A" />
                         </gating:dimension>
                         <gating:dimension>
                           <data-type:fcs-dimension data-type:name="FSC-H" />
                         </gating:dimension>
                         <gating:vertex>
                           <gating:coordinate data-type:value="103551.1174114022" />
                           <gating:coordinate data-type:value="221218.5654008439" />
                         </gating:vertex>
                         <gating:vertex>
                           <gating:coordinate data-type:value="135066.6748844376" />
                           <gating:coordinate data-type:value="39819.3417721519" />
                         </gating:vertex>
                         <gating:vertex>
                           <gating:coordinate data-type:value="1017502.2841294298" />
                           <gating:coordinate data-type:value="477832.1012658228" />
                         </gating:vertex>
                         <gating:vertex>
                           <gating:coordinate data-type:value="963475.6141756548" />
                           <gating:coordinate data-type:value="668080.0675105485" />
                         </gating:vertex>
                       </gating:PolygonGate>
                     </Gate>
                     <Subpopulations>
                       <Population name="Single-2"  annotation=""  owningGroup=""  expanded="0"  sortPriority="10"  count="130725" >
                         <Graph smoothing="0"  backColor="#ffffff"  foreColor="#000000"  heatMapStatParameter="BL1-A"  type="Pseudocolor"  fast="1" >
                           <Axis dimension="x"  name="FSC-A"  label=""  auto="auto" />
                           <Axis dimension="y"  name="BL1-A"  label=""  auto="auto" />
                           <GraphSettings level="5%"  smoothingHighResolution="1"  contourHighResolution="1"  histogramSmoothingCount="0"  graphResolution="256"  showOutliers="0"  drawLargeDots="1"  dotsToDraw="8000"  tint="le.chartfill.tinted.40"  lineWeight="le.lineweight.normal"  lineStyle="le.linestyle.solid" />
                           <GraphEnvironment showGrid="0"  showAxes="tnlTNL"  showGates="1"  showFreqOnPlots="0"  showGateNameOnPlots="0"  showMedians="0"  showUncomped="0"  addEventParam="0"  lastYAxisName="" >
                             <TextTraits font="SansSerif"  size="11"  name="Labels"  style="plain"  color="#000000"  background="#00ffffff"  just="left" />
                             <TextTraits font="SansSerif"  size="11"  name="LayoutGates"  style="plain"  color="#000000"  background="#00ffffff"  just="left" />
                             <TextTraits font="SansSerif"  size="9"  name="Numbers"  style="plain"  color="#000000"  background="#00ffffff"  just="left" />
                             <TextTraits font="SansSerif"  size="9"  name="Legend"  style="plain"  color="#000000"  background="#00ffffff"  just="left" />
                             <WindowPosition x="-657"  y="441"  width="388"  height="603"  displayed="0"  panelState="---" />
                           </GraphEnvironment>
                         </Graph>
                         <Gate gating:id="ID2100425581"  gating:parent_id="ID263239345" >
                           <gating:PolygonGate eventsInside="1"  annoOffsetX="0"  annoOffsetY="0"  tint="#000000"  isTinted="0"  lineWeight="Normal"  userDefined="1"  quadId="-1"  gateResolution="256" >
                             <gating:dimension>
                               <data-type:fcs-dimension data-type:name="SSC-H" />
                             </gating:dimension>
                             <gating:dimension>
                               <data-type:fcs-dimension data-type:name="SSC-W" />
                             </gating:dimension>
                             <gating:vertex>
                               <gating:coordinate data-type:value="18078.8965517241" />
                               <gating:coordinate data-type:value="134.4537815126" />
                             </gating:vertex>
                             <gating:vertex>
                               <gating:coordinate data-type:value="27118.3448275862" />
                               <gating:coordinate data-type:value="29.4117647059" />
                             </gating:vertex>
                             <gating:vertex>
                               <gating:coordinate data-type:value="596603.5862068966" />
                               <gating:coordinate data-type:value="75.6302521008" />
                             </gating:vertex>
                             <gating:vertex>
                               <gating:coordinate data-type:value="583044.4137931034" />
                               <gating:coordinate data-type:value="197.4789915966" />
                             </gating:vertex>
                           </gating:PolygonGate>
                         </Gate>
                         <Subpopulations>
                           <Population name="GFP Positive"  annotation=""  owningGroup=""  expanded="0"  sortPriority="10"  count="6" >
                             <Graph smoothing="0"  backColor="#ffffff"  foreColor="#000000"  heatMapStatParameter="BL1-A"  type="Pseudocolor"  fast="1" >
                               <Axis dimension="x"  name="BL1-A"  label=""  auto="auto" />
                               <Axis dimension="y"  name="FSC-A"  label=""  auto="auto" />
                               <GraphSettings level="5%"  smoothingHighResolution="1"  contourHighResolution="1"  histogramSmoothingCount="0"  graphResolution="256"  showOutliers="0"  drawLargeDots="0"  dotsToDraw="8000"  tint="le.chartfill.tinted.40"  lineWeight="le.lineweight.normal"  lineStyle="le.linestyle.solid" />
                               <GraphEnvironment showGrid="0"  showAxes="tnlTNL"  showGates="1"  showFreqOnPlots="1"  showGateNameOnPlots="1"  showMedians="0"  showUncomped="0"  addEventParam="0"  lastYAxisName="" >
                                 <TextTraits font="SansSerif"  size="11"  name="Labels"  style="plain"  color="#000000"  background="#00ffffff"  just="left" />
                                 <TextTraits font="SansSerif"  size="11"  name="LayoutGates"  style="plain"  color="#000000"  background="#00ffffff"  just="left" />
                                 <TextTraits font="SansSerif"  size="9"  name="Numbers"  style="plain"  color="#000000"  background="#00ffffff"  just="left" />
                                 <TextTraits font="SansSerif"  size="9"  name="Legend"  style="plain"  color="#000000"  background="#00ffffff"  just="left" />
                                 <WindowPosition x="736"  y="260"  width="384"  height="604"  displayed="1"  panelState="---" />
                               </GraphEnvironment>
                             </Graph>
                             <Gate gating:id="ID2013533779"  gating:parent_id="ID2100425581" >
                               <gating:PolygonGate eventsInside="1"  annoOffsetX="0"  annoOffsetY="0"  tint="#000000"  isTinted="0"  lineWeight="Normal"  userDefined="1"  quadId="-1"  gateResolution="256" >
                                 <gating:dimension>
                                   <data-type:fcs-dimension data-type:name="BL1-A" />
                                 </gating:dimension>
                                 <gating:dimension>
                                   <data-type:fcs-dimension data-type:name="FSC-A" />
                                 </gating:dimension>
                                 <gating:vertex>
                                   <gating:coordinate data-type:value="12838.7759511194" />
                                   <gating:coordinate data-type:value="1065389.8257655173" />
                                 </gating:vertex>
                                 <gating:vertex>
                                   <gating:coordinate data-type:value="2677.297010923" />
                                   <gating:coordinate data-type:value="112494.5778758621" />
                                 </gating:vertex>
                                 <gating:vertex>
                                   <gating:coordinate data-type:value="761015.1303504674" />
                                   <gating:coordinate data-type:value="105877.2497655172" />
                                 </gating:vertex>
                                 <gating:vertex>
                                   <gating:coordinate data-type:value="796663.1732295591" />
                                   <gating:coordinate data-type:value="1065389.8257655173" />
                                 </gating:vertex>
                               </gating:PolygonGate>
                             </Gate>
                           </Population>
                         </Subpopulations>
                       </Population>
                     </Subpopulations>
                   </Population>
                 </Subpopulations>
               </Population>
             </Subpopulations>
           </Population>
         </Subpopulations>
       </SampleNode>
     </Sample>
     <Sample>
       <DataSet uri="file:/C:/Users/reube/Desktop/Data/97_Manuscript_Preps/2023-02-09-qTAG-Paper/EMBO_J/Source_Data/02_Figure_02/2C/HEK-MMEJ-SELECTED-Pool.fcs"  sampleID="5" />
       <Transformations>
         <transforms:linear transforms:minRange="0.014"  transforms:maxRange="49.44"  gain="1" >
           <data-type:parameter data-type:name="Time" />
         </transforms:linear>
         <transforms:linear transforms:minRange="0"  transforms:maxRange="1535220.1216"  gain="1" >
           <data-type:parameter data-type:name="FSC-A" />
         </transforms:linear>
         <transforms:linear transforms:minRange="0"  transforms:maxRange="1048576"  gain="1" >
           <data-type:parameter data-type:name="SSC-A" />
         </transforms:linear>
         <transforms:hyperlog transforms:length="256"  transforms:maxRange="1048576.0000000007"  transforms:T="1048576.0000000007"  transforms:A="1.8"  transforms:M="6.0205999133"  transforms:W="1.4" >
           <data-type:parameter data-type:name="BL1-A" />
         </transforms:hyperlog>
         <transforms:biex transforms:length="256"  transforms:maxRange="1048576"  transforms:neg="0"  transforms:width="-1000"  transforms:pos="5.0205999133" >
           <data-type:parameter data-type:name="RL1-A" />
         </transforms:biex>
         <transforms:biex transforms:length="256"  transforms:maxRange="1048576"  transforms:neg="0"  transforms:width="-1000"  transforms:pos="5.0205999133" >
           <data-type:parameter data-type:name="VL1-A" />
         </transforms:biex>
         <transforms:linear transforms:minRange="0"  transforms:maxRange="1048576"  gain="1" >
           <data-type:parameter data-type:name="FSC-H" />
         </transforms:linear>
         <transforms:linear transforms:minRange="0"  transforms:maxRange="1048576"  gain="1" >
           <data-type:parameter data-type:name="SSC-H" />
         </transforms:linear>
         <transforms:biex transforms:length="256"  transforms:maxRange="1048576"  transforms:neg="0"  transforms:width="-1000"  transforms:pos="5.0205999133" >
           <data-type:parameter data-type:name="BL1-H" />
         </transforms:biex>
         <transforms:biex transforms:length="256"  transforms:maxRange="1048576"  transforms:neg="0"  transforms:width="-1000"  transforms:pos="5.0205999133" >
           <data-type:parameter data-type:name="RL1-H" />
         </transforms:biex>
         <transforms:biex transforms:length="256"  transforms:maxRange="1048576"  transforms:neg="0"  transforms:width="-1000"  transforms:pos="5.0205999133" >
           <data-type:parameter data-type:name="VL1-H" />
         </transforms:biex>
         <transforms:linear transforms:minRange="0"  transforms:maxRange="1048576"  gain="1" >
           <data-type:parameter data-type:name="FSC-W" />
         </transforms:linear>
         <transforms:linear transforms:minRange="0"  transforms:maxRange="1048576"  gain="1" >
           <data-type:parameter data-type:name="SSC-W" />
         </transforms:linear>
       </Transformations>
       <Keywords>
         <Keyword name="FJ_FCS_VERSION"  value="3.1" />
         <Keyword name="#FLOWRATE"  value="100" />
         <Keyword name="#LASER1ASF"  value="1.09" />
         <Keyword name="#LASER1COLOR"  value="Blue" />
         <Keyword name="#LASER1DELAY"  value="1100" />
         <Keyword name="#LASER2ASF"  value="1.11" />
         <Keyword name="#LASER2COLOR"  value="Red" />
         <Keyword name="#LASER2DELAY"  value="1500" />
         <Keyword name="#LASER3ASF"  value="1.17" />
         <Keyword name="#LASER3COLOR"  value="Violet" />
         <Keyword name="#LASER3DELAY"  value="711" />
         <Keyword name="#LASER4ASF"  value="1.04" />
         <Keyword name="#LASER4COLOR"  value="Yellow" />
         <Keyword name="#LASER4DELAY"  value="308" />
         <Keyword name="#LASERCONFIG"  value="BRVY" />
         <Keyword name="#P11Label"  value="DAPI" />
         <Keyword name="#P1Label"  value="NA" />
         <Keyword name="#P1Target"  value="NA" />
         <Keyword name="#P4Label"  value="GFP" />
         <Keyword name="#P6Label"  value="DAPI" />
         <Keyword name="#P9Label"  value="GFP" />
         <Keyword name="#PTDATE"  value="02-Feb-2023" />
         <Keyword name="#PTRESULT"  value="Pass" />
         <Keyword name="#TR1"  value="OR_FSC,60000" />
         <Keyword name="#WIDTHTHRESHOLD"  value="1000" />
         <Keyword name="#WINEXT"  value="0" />
         <Keyword name="$BTIM"  value="11:14:51" />
         <Keyword name="$BYTEORD"  value="1,2,3,4" />
         <Keyword name="$CELLS"  value="NA" />
         <Keyword name="$COM"  value="NA" />
         <Keyword name="$CYT"  value="0A29009 Attune NxT Acoustic Focusing Cytometer (Lasers: BRV6Y)" />
         <Keyword name="$CYTSN"  value="2AFC228701219" />
         <Keyword name="$DATATYPE"  value="F" />
         <Keyword name="$DATE"  value="02-Feb-2023" />
         <Keyword name="$ETIM"  value="11:15:41" />
         <Keyword name="$EXP"  value="Pelletier" />
         <Keyword name="$FIL"  value="2.fcs" />
         <Keyword name="$INST"  value="NA" />
         <Keyword name="$LAST_MODIFIED"  value="25-Apr-2023 15:24:00" />
         <Keyword name="$LAST_MODIFIER"  value="PelletierMatellan" />
         <Keyword name="$LOST"  value="0" />
         <Keyword name="$MODE"  value="L" />
         <Keyword name="$OP"  value="Laura Matellan" />
         <Keyword name="$ORIGINALITY"  value="NonDataModified" />
         <Keyword name="$P10B"  value="32" />
         <Keyword name="$P10E"  value="0,0" />
         <Keyword name="$P10F"  value="670_14" />
         <Keyword name="$P10L"  value="640" />
         <Keyword name="$P10N"  value="RL1-H" />
         <Keyword name="$P10R"  value="1048576" />
         <Keyword name="$P10S"  value="RL1-H" />
         <Keyword name="$P10V"  value="324" />
         <Keyword name="$P11B"  value="32" />
         <Keyword name="$P11E"  value="0,0" />
         <Keyword name="$P11F"  value="450_40" />
         <Keyword name="$P11L"  value="405" />
         <Keyword name="$P11N"  value="VL1-H" />
         <Keyword name="$P11R"  value="1048576" />
         <Keyword name="$P11S"  value="DAPI-H" />
         <Keyword name="$P11V"  value="275" />
         <Keyword name="$P12B"  value="32" />
         <Keyword name="$P12E"  value="0,0" />
         <Keyword name="$P12F"  value="NA" />
         <Keyword name="$P12L"  value="488" />
         <Keyword name="$P12N"  value="FSC-W" />
         <Keyword name="$P12R"  value="1024" />
         <Keyword name="$P12S"  value="FSC-W" />
         <Keyword name="$P12V"  value="100" />
         <Keyword name="$P13B"  value="32" />
         <Keyword name="$P13E"  value="0,0" />
         <Keyword name="$P13F"  value="488_10" />
         <Keyword name="$P13L"  value="488" />
         <Keyword name="$P13N"  value="SSC-W" />
         <Keyword name="$P13R"  value="1024" />
         <Keyword name="$P13S"  value="SSC-W" />
         <Keyword name="$P13V"  value="350" />
         <Keyword name="$P1B"  value="32" />
         <Keyword name="$P1E"  value="0,0" />
         <Keyword name="$P1F"  value="NA" />
         <Keyword name="$P1L"  value="NA" />
         <Keyword name="$P1N"  value="Time" />
         <Keyword name="$P1R"  value="67108864" />
         <Keyword name="$P1S"  value="Time" />
         <Keyword name="$P1V"  value="NA" />
         <Keyword name="$P2B"  value="32" />
         <Keyword name="$P2E"  value="0,0" />
         <Keyword name="$P2F"  value="NA" />
         <Keyword name="$P2L"  value="488" />
         <Keyword name="$P2N"  value="FSC-A" />
         <Keyword name="$P2R"  value="1048576" />
         <Keyword name="$P2S"  value="FSC-A" />
         <Keyword name="$P2V"  value="100" />
         <Keyword name="$P3B"  value="32" />
         <Keyword name="$P3E"  value="0,0" />
         <Keyword name="$P3F"  value="488_10" />
         <Keyword name="$P3L"  value="488" />
         <Keyword name="$P3N"  value="SSC-A" />
         <Keyword name="$P3R"  value="1048576" />
         <Keyword name="$P3S"  value="SSC-A" />
         <Keyword name="$P3V"  value="350" />
         <Keyword name="$P4B"  value="32" />
         <Keyword name="$P4E"  value="0,0" />
         <Keyword name="$P4F"  value="530_30" />
         <Keyword name="$P4L"  value="488" />
         <Keyword name="$P4N"  value="BL1-A" />
         <Keyword name="$P4R"  value="1048576" />
         <Keyword name="$P4S"  value="GFP-A" />
         <Keyword name="$P4V"  value="300" />
         <Keyword name="$P5B"  value="32" />
         <Keyword name="$P5E"  value="0,0" />
         <Keyword name="$P5F"  value="670_14" />
         <Keyword name="$P5L"  value="640" />
         <Keyword name="$P5N"  value="RL1-A" />
         <Keyword name="$P5R"  value="1048576" />
         <Keyword name="$P5S"  value="RL1-A" />
         <Keyword name="$P5V"  value="324" />
         <Keyword name="$P6B"  value="32" />
         <Keyword name="$P6E"  value="0,0" />
         <Keyword name="$P6F"  value="450_40" />
         <Keyword name="$P6L"  value="405" />
         <Keyword name="$P6N"  value="VL1-A" />
         <Keyword name="$P6R"  value="1048576" />
         <Keyword name="$P6S"  value="DAPI-A" />
         <Keyword name="$P6V"  value="275" />
         <Keyword name="$P7B"  value="32" />
         <Keyword name="$P7E"  value="0,0" />
         <Keyword name="$P7F"  value="NA" />
         <Keyword name="$P7L"  value="488" />
         <Keyword name="$P7N"  value="FSC-H" />
         <Keyword name="$P7R"  value="1048576" />
         <Keyword name="$P7S"  value="FSC-H" />
         <Keyword name="$P7V"  value="100" />
         <Keyword name="$P8B"  value="32" />
         <Keyword name="$P8E"  value="0,0" />
         <Keyword name="$P8F"  value="488_10" />
         <Keyword name="$P8L"  value="488" />
         <Keyword name="$P8N"  value="SSC-H" />
         <Keyword name="$P8R"  value="1048576" />
         <Keyword name="$P8S"  value="SSC-H" />
         <Keyword name="$P8V"  value="350" />
         <Keyword name="$P9B"  value="32" />
         <Keyword name="$P9E"  value="0,0" />
         <Keyword name="$P9F"  value="530_30" />
         <Keyword name="$P9L"  value="488" />
         <Keyword name="$P9N"  value="BL1-H" />
         <Keyword name="$P9R"  value="1048576" />
         <Keyword name="$P9S"  value="GFP-H" />
         <Keyword name="$P9V"  value="300" />
         <Keyword name="$PAR"  value="13" />
         <Keyword name="$PLATEID"  value="NA" />
         <Keyword name="$PLATENAME"  value="NA" />
         <Keyword name="$PROJ"  value="2023-02-02-HEK_PAPER" />
         <Keyword name="$SMNO"  value="MMEJ SEL" />
         <Keyword name="$SPILLOVER"  value="6,BL1-A,RL1-A,VL1-A,BL1-H,RL1-H,VL1-H,1.000000,0.000000,0.000000,0.000000,0.000000,0.000000,0.000000,1.000000,0.000000,0.000000,0.000000,0.000000,0.000000,0.000000,1.000000,0.000000,0.000000,0.000000,0.000000,0.000000,0.000000,1.000000,0.000000,0.000000,0.000000,0.000000,0.000000,0.000000,1.000000,0.000000,0.000000,0.000000,0.000000,0.000000,0.000000,1.000000" />
         <Keyword name="$SRC"  value="NA" />
         <Keyword name="$SYS"  value="H5S7HQ2 Microsoft Windows 10 Enterprise LTSC" />
         <Keyword name="$TIMESTEP"  value="0.001" />
         <Keyword name="$TOT"  value="200000" />
         <Keyword name="$VOL"  value="84000" />
         <Keyword name="HOSTID"  value="H5S7HQ2" />
         <Keyword name="$BEGINDATA"  value="000000008192" />
         <Keyword name="$ENDDATA"  value="000010408191" />
         <Keyword name="$NEXTDATA"  value="000000000000" />
         <Keyword name="$BEGINSTEXT"  value="000000000000" />
         <Keyword name="$ENDSTEXT"  value="000000000000" />
         <Keyword name="$BEGINANALYSIS"  value="000000000000" />
         <Keyword name="$ENDANALYSIS"  value="000000000000" />
         <Keyword name="FILENAME"  value="" />
       </Keywords>
       <SampleValidity version="1"  sampleTime="50" >
         <Time avgDeltaT="0.98852"  values="0.846 0.847 0.838 1.823 0.421 0.683 0.971 0.996 0.959 0.996 0.99 0.981 0.901 0.922 1.062 0.995999 0.982001 0.969 0.989 1.025 1.004 1.012 0.987 1.009 1.007 1.017 1.03 1.022 1.048 0.973999 1.021 1.047 1.005 1 1.027 0.964001 0.995998 0.980999 0.956997 0.959003 0.987 1.024 1.021 0.985001 0.924999 1.098 1.059 1.046 1.009 0.993 " />
         <LargeDeltaTimeCheck biggestDeltaT="25"  avgDeltaT="1.01515" />
         <EventRateConsistency slope="0.00184613"  mean="1.66208" />
         <ParameterCheck name="BL1-A"  numChannels="4096"  numInFirstChannels="3967"  numInLastChannels="31"  minChannel="1"  maxChannel="4095" >
           <Medians length="30"  values="2333 2305 2315 2322 2318 2316 2330 2345 2316 2333 2326 2327 2320 2326 2333 2336 2327 2320 2330 2325 2329 2325 2341 2324 2338 2335 2338 2325 2338 2328 " />
           <KineticsThresholdCheck mean="2327.47"  stddev="8.80726" />
           <Kinetics name="BL1-A"  range="49.426" >
             <Plot1D length="50"  values="16376.35547 15901.39453 15646.84180 13611.63672 18320.51367 16148.59473 15937.29004 17305.30469 15719.40918 15636.21777 17581.03125 16796.69141 18048.22461 15710.48633 16330.19336 16428.23633 16059.73535 16159.54395 17393.98828 15875.85449 17293.29297 17178.22461 17619.31836 17241.08594 16311.06055 17018.65820 18224.00586 16321.73145 16401.09375 16620.74023 15945.19531 16477.29297 16228.08496 16990.49219 17003.05078 16119.33008 16979.03711 16268.17969 16381.20801 15986.47266 16645.87500 16879.33594 16765.64062 18212.83203 17054.92969 16632.39258 16857.38867 16056.20996 17393.06055 15569.77344 " />
           </Kinetics>
           <TrendThresholdCheck slope="0.460067"  mean="2327.47"  ratio="0.00593005" />
         </ParameterCheck>
         <ParameterCheck name="SSC-H"  numChannels="4096"  numInFirstChannels="10"  numInLastChannels="52"  minChannel="1"  maxChannel="4095" >
           <Medians length="30"  values="687 679 665 666 672 679 674 699 652 676 672 674 673 672 677 670 674 675 675 671 673 670 681 669 680 677 686 659 678 672 " />
           <KineticsThresholdCheck mean="674.233"  stddev="8.40641" />
           <Kinetics name="SSC-H"  range="49.426" >
             <Plot1D length="50"  values="176027.65625 171321.45312 176464.67188 160215.28125 170359.50000 169277.60938 172451.34375 174035.06250 173769.78125 173780.50000 172731.31250 176161.96875 182782.04688 165099.21875 173022.28125 172119.00000 170201.48438 174907.85938 174576.95312 172237.59375 174619.29688 171096.92188 173952.98438 175851.56250 171926.25000 171356.65625 176959.45312 171939.65625 172881.07812 173460.35938 171731.67188 171006.34375 173763.82812 173300.37500 175447.59375 172524.28125 175821.45312 174062.90625 172774.39062 174989.60938 174310.26562 173723.03125 173489.75000 180689.34375 167464.82812 171386.31250 173706.60938 172379.28125 172768.06250 169850.04688 " />
           </Kinetics>
           <TrendThresholdCheck slope="-0.0389321"  mean="674.233"  ratio="0.00173229" />
         </ParameterCheck>
         <ParameterCheck name="BL1-H"  numChannels="4096"  numInFirstChannels="0"  numInLastChannels="0"  minChannel="1"  maxChannel="4093" >
           <Medians length="30"  values="2090 2051 2067 2075 2065 2069 2083 2100 2073 2080 2076 2083 2075 2080 2086 2088 2082 2072 2087 2078 2082 2076 2094 2071 2086 2091 2092 2073 2091 2081 " />
           <KineticsThresholdCheck mean="2079.9"  stddev="10.1348" />
           <Kinetics name="BL1-H"  range="49.426" >
             <Plot1D length="50"  values="9953.52246 9620.35449 9460.25781 8357.68164 10023.54102 9786.44531 9777.88379 10064.11719 9745.13379 9570.53320 10201.83887 10134.61914 10469.20020 9746.91699 9870.29004 9887.96777 9843.48242 9917.37891 10164.47461 9614.24219 10008.80176 10066.75781 10274.42578 10097.57324 10036.57129 9907.26855 10158.27051 9723.51562 9787.05078 9863.07324 9758.44727 10061.33984 9757.87500 10146.16992 9941.21094 9815.15039 10090.59766 10022.34180 9706.33203 9736.21777 9935.34277 10184.35254 10083.78418 10549.72168 9755.22559 9976.27734 10117.80371 9743.00000 10110.83008 9554.51367 " />
           </Kinetics>
           <TrendThresholdCheck slope="0.45274"  mean="2079.9"  ratio="0.00653022" />
         </ParameterCheck>
         <ParameterCheck name="VL1-H"  numChannels="4096"  numInFirstChannels="0"  numInLastChannels="0"  minChannel="1"  maxChannel="4093" >
           <Medians length="30"  values="1249 1249 1248 1249 1250 1250 1251 1251 1250 1251 1251 1251 1251 1251 1252 1252 1251 1252 1252 1251 1252 1251 1252 1251 1252 1252 1252 1251 1252 1251 " />
           <KineticsThresholdCheck mean="1250.93"  stddev="1.08066" />
           <Kinetics name="VL1-H"  range="49.426" >
             <Plot1D length="50"  values="1617.35718 1557.01392 1333.16040 1026.78198 1826.71289 1500.77478 1610.44531 1742.95239 1648.52612 1556.16174 1714.23010 1721.01953 1620.17627 1624.45618 1552.71130 1633.13416 1673.86987 1524.92578 1776.80652 1632.41211 1786.16809 1752.23242 1761.68127 1811.45203 1657.67822 1791.77917 1953.16321 1723.70618 1598.79944 1775.86646 1650.62256 1501.91113 1561.04041 1788.41309 1701.85889 1677.29907 1775.79236 1562.22266 1635.16931 1621.89917 1686.08545 1702.79529 1667.22217 1746.40466 1765.46216 1775.20886 1642.01270 1597.67151 1843.67786 1658.54712 " />
           </Kinetics>
           <TrendThresholdCheck slope="0.0921023"  mean="1250.93"  ratio="0.00220881" />
         </ParameterCheck>
         <ParameterCheck name="RL1-H"  numChannels="4096"  numInFirstChannels="0"  numInLastChannels="0"  minChannel="1"  maxChannel="4093" >
           <Medians length="30"  values="1232 1232 1232 1232 1232 1232 1232 1232 1232 1232 1232 1232 1232 1232 1232 1232 1232 1232 1232 1232 1232 1232 1232 1232 1232 1232 1232 1232 1232 1232 " />
           <KineticsThresholdCheck mean="1232"  stddev="0" />
           <Kinetics name="RL1-H"  range="49.426" >
             <Plot1D length="50"  values="75.38148 75.04118 76.15351 71.48956 74.83564 75.51286 74.77586 75.67182 75.96971 76.28281 76.44198 75.28807 79.01086 73.87444 75.35042 75.07201 74.35124 76.39091 76.49442 74.80161 76.24445 75.80263 75.62907 76.52484 74.67693 76.63797 75.87583 74.70855 76.07841 75.36578 75.20092 74.70295 77.75984 75.35706 76.48909 75.09785 77.17136 76.26170 75.93986 77.30798 76.04552 76.22016 75.03397 77.21292 75.32560 75.75938 75.12688 74.29721 76.51682 75.73543 " />
           </Kinetics>
           <TrendThresholdCheck slope="0"  mean="1232"  ratio="0" />
         </ParameterCheck>
         <ParameterCheck name="FSC-H"  numChannels="4096"  numInFirstChannels="0"  numInLastChannels="0"  minChannel="1"  maxChannel="4095" >
           <Medians length="30"  values="885 862 835 865 870 871 875 886 858 868 863 870 872 871 868 866 872 870 864 876 867 869 880 872 873 871 868 853 867 864 " />
           <KineticsThresholdCheck mean="868.367"  stddev="9.28656" />
           <Kinetics name="FSC-H"  range="49.426" >
             <Plot1D length="50"  values="209555.60938 203566.73438 206810.67188 192640.07812 205177.42188 205472.84375 205021.12500 205668.92188 205611.82812 206992.00000 208335.17188 207504.29688 213741.95312 202302.06250 206311.53125 204872.70312 204468.65625 207695.73438 207767.93750 206516.68750 208536.01562 207815.90625 207530.62500 207145.76562 203285.31250 206384.65625 207765.34375 206886.04688 205458.78125 206287.64062 203891.84375 206007.26562 206267.64062 206383.67188 207847.73438 207308.28125 209030.65625 207648.21875 206779.95312 206832.45312 207313.85938 207649.25000 204717.07812 209883.40625 205674.54688 203055.06250 206657.59375 204390.18750 206145.56250 206214.98438 " />
           </Kinetics>
           <TrendThresholdCheck slope="0.0358176"  mean="868.367"  ratio="0.00123741" />
         </ParameterCheck>
         <ParameterCheck name="RL1-A"  numChannels="4096"  numInFirstChannels="0"  numInLastChannels="0"  minChannel="1"  maxChannel="4093" >
           <Medians length="30"  values="1230 1230 1230 1230 1230 1230 1230 1231 1230 1230 1230 1230 1230 1230 1230 1230 1230 1230 1230 1230 1230 1230 1231 1230 1230 1230 1231 1230 1230 1230 " />
           <KineticsThresholdCheck mean="1230.1"  stddev="0.305129" />
           <Kinetics name="RL1-A"  range="49.426" >
             <Plot1D length="50"  values="91.96848 90.74955 92.20021 81.63766 103.49829 91.79426 89.79714 94.83196 89.73117 91.94482 94.40347 92.80357 105.62585 87.00435 93.89194 91.01283 90.70378 94.49593 96.07404 91.65145 94.52294 93.79676 93.31890 95.77586 89.73447 94.43036 99.86816 89.87285 94.67621 92.25881 90.14970 90.48701 94.67497 91.81192 97.08586 91.43704 96.32865 94.48840 94.17834 95.29689 94.59944 92.83405 91.23640 98.20695 98.79481 93.13023 91.88764 91.75653 93.53640 91.00737 " />
           </Kinetics>
           <TrendThresholdCheck slope="0.00510197"  mean="1230.1"  ratio="0.000124428" />
         </ParameterCheck>
         <ParameterCheck name="FSC-W"  numChannels="4096"  numInFirstChannels="176242"  numInLastChannels="0"  minChannel="1"  maxChannel="4095" >
           <Medians length="30"  values="0 0 0 0 0 0 0 0 0 0 0 0 0 0 0 0 0 0 0 0 0 0 0 0 0 0 0 0 0 0 " />
           <KineticsThresholdCheck mean="0"  stddev="0" />
           <Kinetics name="FSC-W"  range="49.426" >
             <Plot1D length="50"  values="106.25774 104.82961 105.79827 101.97650 108.00809 104.33466 104.37074 106.69612 104.30899 106.34409 107.86228 107.14639 110.36247 104.32622 106.94160 107.10728 104.82028 107.26830 108.35827 106.38071 107.78377 107.88743 108.76230 107.64892 105.18114 107.53960 110.58558 107.86962 107.29310 107.25500 106.16346 106.51014 108.02724 107.69064 108.89211 106.93018 107.59021 107.45215 107.08189 107.36242 106.83850 108.47003 106.30466 109.93699 109.00373 107.45113 107.87523 107.60082 107.57912 105.94675 " />
           </Kinetics>
           <TrendThresholdCheck slope="0"  mean="0"  ratio="-nan(ind)" />
         </ParameterCheck>
         <ParameterCheck name="VL1-A"  numChannels="4096"  numInFirstChannels="23"  numInLastChannels="30"  minChannel="1"  maxChannel="4093" >
           <Medians length="30"  values="1260 1259 1254 1258 1261 1261 1261 1262 1260 1262 1262 1263 1262 1262 1262 1264 1263 1263 1264 1263 1264 1262 1265 1263 1264 1265 1264 1263 1264 1263 " />
           <KineticsThresholdCheck mean="1262.1"  stddev="2.26442" />
           <Kinetics name="VL1-A"  range="49.426" >
             <Plot1D length="50"  values="2896.05542 2744.22314 2203.05786 1568.86401 4551.95850 2915.90454 2845.75220 3687.09692 2965.37256 2993.13086 3696.57153 2951.41016 2972.13159 2850.04175 2795.05298 3149.12866 2962.60229 2756.29956 3708.31274 3105.19434 3899.64990 3488.58008 3587.31226 3758.76880 2946.92310 3780.94214 4594.53516 3360.83203 2989.34131 3613.58789 2986.96558 2619.86914 2798.56104 3327.35107 3440.59644 2930.27832 3456.38550 2691.29346 3068.37085 2824.00000 3146.95679 3072.67090 3166.15063 3362.79614 3481.99365 3463.64990 3273.24805 2896.34961 3743.15332 3114.29321 " />
           </Kinetics>
           <TrendThresholdCheck slope="0.195536"  mean="1262.1"  ratio="0.00464787" />
         </ParameterCheck>
         <ParameterCheck name="FSC-A"  numChannels="4096"  numInFirstChannels="5"  numInLastChannels="0"  minChannel="1"  maxChannel="4095" >
           <Medians length="30"  values="914 890 884 896 894 909 909 921 890 904 897 908 906 910 902 900 911 909 896 909 908 908 926 908 911 913 917 884 911 903 " />
           <KineticsThresholdCheck mean="904.933"  stddev="10.0651" />
           <Kinetics name="FSC-A"  range="49.426" >
             <Plot1D length="50"  values="373651.96875 359915.68750 367781.71875 339564.53125 367532.56250 359565.71875 362205.21875 367281.15625 364333.68750 367337.62500 374081.78125 371011.31250 388850.65625 354281.81250 370419.09375 365486.50000 363104.18750 371981.46875 374522.43750 368262.84375 372899.56250 371789.34375 372921.31250 374599.71875 360337.40625 370960.53125 377385.56250 372636.59375 370444.09375 367748.56250 362269.65625 367226.81250 372036.65625 373701.37500 375168.50000 371391.62500 376395.68750 373939.15625 369701.93750 371724.75000 372083.62500 376906.43750 366581.90625 383962.12500 372322.31250 364697.78125 374223.21875 368227.78125 368703.87500 365689.50000 " />
           </Kinetics>
           <TrendThresholdCheck slope="0.343493"  mean="904.933"  ratio="0.0113873" />
         </ParameterCheck>
         <ParameterCheck name="SSC-A"  numChannels="4096"  numInFirstChannels="161"  numInLastChannels="5984"  minChannel="1"  maxChannel="4095" >
           <Medians length="30"  values="991 974 956 944 960 977 969 1009 937 970 976 979 965 973 984 969 984 974 973 975 984 970 992 968 991 986 998 953 999 973 " />
           <KineticsThresholdCheck mean="975.1"  stddev="15.7641" />
           <Kinetics name="SSC-A"  range="49.426" >
             <Plot1D length="50"  values="302129.06250 291863.75000 301194.75000 272832.59375 295838.21875 287295.90625 292413.62500 299495.56250 296313.87500 298715.09375 299633.18750 304086.93750 319437.03125 280163.84375 299744.75000 298475.84375 292961.09375 302417.59375 302155.18750 296570.53125 302427.03125 297668.18750 302532.53125 306384.71875 294125.00000 298639.68750 311244.25000 300407.53125 300311.03125 298370.75000 296971.59375 294300.37500 303187.03125 303816.84375 305274.71875 298921.06250 306593.78125 305224.25000 299766.25000 304595.68750 301794.96875 305707.62500 299683.50000 319282.71875 293808.06250 299718.75000 304802.78125 300602.46875 299513.50000 293161.00000 " />
           </Kinetics>
           <TrendThresholdCheck slope="0.546162"  mean="975.1"  ratio="0.0168033" />
         </ParameterCheck>
       </SampleValidity>
       <SampleNode name="2.fcs"  annotation=""  owningGroup=""  expanded="0"  sortPriority="10"  count="200000"  sampleID="5" >
         <Graph smoothing="0"  backColor="#ffffff"  foreColor="#000000"  type="Pseudocolor"  fast="1" >
           <Axis dimension="x"  name="FSC-A"  label=""  auto="auto" />
           <Axis dimension="y"  name="SSC-A"  label=""  auto="auto" />
           <GraphSettings level="5%"  smoothingHighResolution="1"  contourHighResolution="1"  histogramSmoothingCount="0"  graphResolution="256"  showOutliers="0"  drawLargeDots="0"  dotsToDraw="8000"  tint="le.chartfill.tinted.40"  lineWeight="le.lineweight.normal"  lineStyle="le.linestyle.solid" />
           <GraphEnvironment showGrid="0"  showAxes="tnlTNL"  showGates="1"  showFreqOnPlots="1"  showGateNameOnPlots="1"  showMedians="0"  showUncomped="0"  addEventParam="0"  lastYAxisName="" >
             <TextTraits font="SansSerif"  size="11"  name="Labels"  style="plain"  color="#000000"  background="#00ffffff"  just="left" />
             <TextTraits font="SansSerif"  size="11"  name="LayoutGates"  style="plain"  color="#000000"  background="#00ffffff"  just="left" />
             <TextTraits font="SansSerif"  size="9"  name="Numbers"  style="plain"  color="#000000"  background="#00ffffff"  just="left" />
             <TextTraits font="SansSerif"  size="9"  name="Legend"  style="plain"  color="#000000"  background="#00ffffff"  just="left" />
           </GraphEnvironment>
         </Graph>
         <Subpopulations>
           <Population name="Viability"  annotation=""  owningGroup=""  expanded="0"  sortPriority="10"  count="163707" >
             <Graph smoothing="0"  backColor="#ffffff"  foreColor="#000000"  heatMapStatParameter="BL1-A"  type="Pseudocolor"  fast="1" >
               <Axis dimension="x"  name="SSC-A"  label=""  auto="auto" />
               <Axis dimension="y"  name="FSC-A"  label=""  auto="auto" />
               <GraphSettings level="5%"  smoothingHighResolution="1"  contourHighResolution="1"  histogramSmoothingCount="0"  graphResolution="256"  showOutliers="0"  drawLargeDots="0"  dotsToDraw="8000"  tint="le.chartfill.tinted.40"  lineWeight="le.lineweight.normal"  lineStyle="le.linestyle.solid" />
               <GraphEnvironment showGrid="0"  showAxes="tnlTNL"  showGates="1"  showFreqOnPlots="0"  showGateNameOnPlots="0"  showMedians="0"  showUncomped="0"  addEventParam="0"  lastYAxisName="" >
                 <TextTraits font="SansSerif"  size="11"  name="Labels"  style="plain"  color="#000000"  background="#00ffffff"  just="left" />
                 <TextTraits font="SansSerif"  size="11"  name="LayoutGates"  style="plain"  color="#000000"  background="#00ffffff"  just="left" />
                 <TextTraits font="SansSerif"  size="9"  name="Numbers"  style="plain"  color="#000000"  background="#00ffffff"  just="left" />
                 <TextTraits font="SansSerif"  size="9"  name="Legend"  style="plain"  color="#000000"  background="#00ffffff"  just="left" />
                 <WindowPosition x="-457"  y="352"  width="384"  height="604"  displayed="0"  panelState="---" />
               </GraphEnvironment>
             </Graph>
             <Gate gating:id="ID898361681" >
               <gating:RectangleGate eventsInside="1"  annoOffsetX="0"  annoOffsetY="0"  tint="#000000"  isTinted="0"  lineWeight="Normal"  userDefined="1"  percentX="0"  percentY="0" >
                 <gating:dimension gating:min="25587.00202666667"  gating:max="1042670.3325866668" >
                   <data-type:fcs-dimension data-type:name="FSC-A" />
                 </gating:dimension>
                 <gating:dimension gating:min="-309.4210712701896"  gating:max="3677.619962695329" >
                   <data-type:fcs-dimension data-type:name="VL1-A" />
                 </gating:dimension>
               </gating:RectangleGate>
             </Gate>
             <Subpopulations>
               <Population name="Cells"  annotation=""  owningGroup=""  expanded="0"  sortPriority="10"  count="131478" >
                 <Graph smoothing="0"  backColor="#ffffff"  foreColor="#000000"  heatMapStatParameter="BL1-A"  type="Pseudocolor"  fast="1" >
                   <Axis dimension="x"  name="FSC-A"  label=""  auto="auto" />
                   <Axis dimension="y"  name="FSC-H"  label=""  auto="auto" />
                   <GraphSettings level="5%"  smoothingHighResolution="1"  contourHighResolution="1"  histogramSmoothingCount="0"  graphResolution="256"  showOutliers="0"  drawLargeDots="0"  dotsToDraw="8000"  tint="le.chartfill.tinted.40"  lineWeight="le.lineweight.normal"  lineStyle="le.linestyle.solid" />
                   <GraphEnvironment showGrid="0"  showAxes="tnlTNL"  showGates="1"  showFreqOnPlots="1"  showGateNameOnPlots="1"  showMedians="0"  showUncomped="0"  addEventParam="0"  lastYAxisName="" >
                     <TextTraits font="SansSerif"  size="11"  name="Labels"  style="plain"  color="#000000"  background="#00ffffff"  just="left" />
                     <TextTraits font="SansSerif"  size="11"  name="LayoutGates"  style="plain"  color="#000000"  background="#00ffffff"  just="left" />
                     <TextTraits font="SansSerif"  size="9"  name="Numbers"  style="plain"  color="#000000"  background="#00ffffff"  just="left" />
                     <TextTraits font="SansSerif"  size="9"  name="Legend"  style="plain"  color="#000000"  background="#00ffffff"  just="left" />
                     <WindowPosition x="-724"  y="388"  width="392"  height="584"  displayed="0"  panelState="---" />
                   </GraphEnvironment>
                 </Graph>
                 <Gate gating:id="ID545607881"  gating:parent_id="ID898361681" >
                   <gating:RectangleGate eventsInside="1"  annoOffsetX="0"  annoOffsetY="0"  tint="#000000"  isTinted="0"  lineWeight="Normal"  userDefined="1"  percentX="0"  percentY="0" >
                     <gating:dimension gating:min="67795.86206896552"  gating:max="971740.6896551724" >
                       <data-type:fcs-dimension data-type:name="SSC-A" />
                     </gating:dimension>
                     <gating:dimension gating:min="174163.62724033615"  gating:max="1044981.763442017" >
                       <data-type:fcs-dimension data-type:name="FSC-A" />
                     </gating:dimension>
                   </gating:RectangleGate>
                 </Gate>
                 <Subpopulations>
                   <Population name="Singlet"  annotation=""  owningGroup=""  expanded="0"  sortPriority="10"  count="120095" >
                     <Graph smoothing="0"  backColor="#ffffff"  foreColor="#000000"  heatMapStatParameter="BL1-A"  type="Pseudocolor"  fast="1" >
                       <Axis dimension="x"  name="SSC-H"  label=""  auto="auto" />
                       <Axis dimension="y"  name="SSC-W"  label=""  auto="auto" />
                       <GraphSettings level="5%"  smoothingHighResolution="1"  contourHighResolution="1"  histogramSmoothingCount="0"  graphResolution="256"  showOutliers="0"  drawLargeDots="1"  dotsToDraw="8000"  tint="le.chartfill.tinted.40"  lineWeight="le.lineweight.normal"  lineStyle="le.linestyle.solid" />
                       <GraphEnvironment showGrid="0"  showAxes="tnlTNL"  showGates="1"  showFreqOnPlots="0"  showGateNameOnPlots="0"  showMedians="0"  showUncomped="0"  addEventParam="0"  lastYAxisName="" >
                         <TextTraits font="SansSerif"  size="11"  name="Labels"  style="plain"  color="#000000"  background="#00ffffff"  just="left" />
                         <TextTraits font="SansSerif"  size="11"  name="LayoutGates"  style="plain"  color="#000000"  background="#00ffffff"  just="left" />
                         <TextTraits font="SansSerif"  size="9"  name="Numbers"  style="plain"  color="#000000"  background="#00ffffff"  just="left" />
                         <TextTraits font="SansSerif"  size="9"  name="Legend"  style="plain"  color="#000000"  background="#00ffffff"  just="left" />
                         <WindowPosition x="-581"  y="372"  width="384"  height="604"  displayed="0"  panelState="---" />
                       </GraphEnvironment>
                     </Graph>
                     <Gate gating:id="ID588343233"  gating:parent_id="ID545607881" >
                       <gating:PolygonGate eventsInside="1"  annoOffsetX="-40"  annoOffsetY="-80"  tint="#000000"  isTinted="0"  lineWeight="Normal"  userDefined="1"  quadId="-1"  gateResolution="256" >
                         <gating:dimension>
                           <data-type:fcs-dimension data-type:name="FSC-A" />
                         </gating:dimension>
                         <gating:dimension>
                           <data-type:fcs-dimension data-type:name="FSC-H" />
                         </gating:dimension>
                         <gating:vertex>
                           <gating:coordinate data-type:value="103551.1174114022" />
                           <gating:coordinate data-type:value="221218.5654008439" />
                         </gating:vertex>
                         <gating:vertex>
                           <gating:coordinate data-type:value="135066.6748844376" />
                           <gating:coordinate data-type:value="39819.3417721519" />
                         </gating:vertex>
                         <gating:vertex>
                           <gating:coordinate data-type:value="1017502.2841294298" />
                           <gating:coordinate data-type:value="477832.1012658228" />
                         </gating:vertex>
                         <gating:vertex>
                           <gating:coordinate data-type:value="963475.6141756548" />
                           <gating:coordinate data-type:value="668080.0675105485" />
                         </gating:vertex>
                       </gating:PolygonGate>
                     </Gate>
                     <Subpopulations>
                       <Population name="Single-2"  annotation=""  owningGroup=""  expanded="0"  sortPriority="10"  count="120075" >
                         <Graph smoothing="0"  backColor="#ffffff"  foreColor="#000000"  heatMapStatParameter="BL1-A"  type="Pseudocolor"  fast="1" >
                           <Axis dimension="x"  name="FSC-A"  label=""  auto="auto" />
                           <Axis dimension="y"  name="BL1-A"  label=""  auto="auto" />
                           <GraphSettings level="5%"  smoothingHighResolution="1"  contourHighResolution="1"  histogramSmoothingCount="0"  graphResolution="256"  showOutliers="0"  drawLargeDots="1"  dotsToDraw="8000"  tint="le.chartfill.tinted.40"  lineWeight="le.lineweight.normal"  lineStyle="le.linestyle.solid" />
                           <GraphEnvironment showGrid="0"  showAxes="tnlTNL"  showGates="1"  showFreqOnPlots="0"  showGateNameOnPlots="0"  showMedians="0"  showUncomped="0"  addEventParam="0"  lastYAxisName="" >
                             <TextTraits font="SansSerif"  size="11"  name="Labels"  style="plain"  color="#000000"  background="#00ffffff"  just="left" />
                             <TextTraits font="SansSerif"  size="11"  name="LayoutGates"  style="plain"  color="#000000"  background="#00ffffff"  just="left" />
                             <TextTraits font="SansSerif"  size="9"  name="Numbers"  style="plain"  color="#000000"  background="#00ffffff"  just="left" />
                             <TextTraits font="SansSerif"  size="9"  name="Legend"  style="plain"  color="#000000"  background="#00ffffff"  just="left" />
                             <WindowPosition x="-657"  y="441"  width="388"  height="603"  displayed="0"  panelState="---" />
                           </GraphEnvironment>
                         </Graph>
                         <Gate gating:id="ID1794307160"  gating:parent_id="ID588343233" >
                           <gating:PolygonGate eventsInside="1"  annoOffsetX="0"  annoOffsetY="0"  tint="#000000"  isTinted="0"  lineWeight="Normal"  userDefined="1"  quadId="-1"  gateResolution="256" >
                             <gating:dimension>
                               <data-type:fcs-dimension data-type:name="SSC-H" />
                             </gating:dimension>
                             <gating:dimension>
                               <data-type:fcs-dimension data-type:name="SSC-W" />
                             </gating:dimension>
                             <gating:vertex>
                               <gating:coordinate data-type:value="18078.8965517241" />
                               <gating:coordinate data-type:value="134.4537815126" />
                             </gating:vertex>
                             <gating:vertex>
                               <gating:coordinate data-type:value="27118.3448275862" />
                               <gating:coordinate data-type:value="29.4117647059" />
                             </gating:vertex>
                             <gating:vertex>
                               <gating:coordinate data-type:value="596603.5862068966" />
                               <gating:coordinate data-type:value="75.6302521008" />
                             </gating:vertex>
                             <gating:vertex>
                               <gating:coordinate data-type:value="583044.4137931034" />
                               <gating:coordinate data-type:value="197.4789915966" />
                             </gating:vertex>
                           </gating:PolygonGate>
                         </Gate>
                         <Subpopulations>
                           <Population name="GFP Positive"  annotation=""  owningGroup=""  expanded="0"  sortPriority="10"  count="101315" >
                             <Graph smoothing="0"  backColor="#ffffff"  foreColor="#000000"  heatMapStatParameter="BL1-A"  type="Pseudocolor"  fast="1" >
                               <Axis dimension="x"  name="BL1-A"  label=""  auto="auto" />
                               <Axis dimension="y"  name="FSC-A"  label=""  auto="auto" />
                               <GraphSettings level="5%"  smoothingHighResolution="1"  contourHighResolution="1"  histogramSmoothingCount="0"  graphResolution="256"  showOutliers="0"  drawLargeDots="0"  dotsToDraw="8000"  tint="le.chartfill.tinted.40"  lineWeight="le.lineweight.normal"  lineStyle="le.linestyle.solid" />
                               <GraphEnvironment showGrid="0"  showAxes="tnlTNL"  showGates="1"  showFreqOnPlots="1"  showGateNameOnPlots="1"  showMedians="0"  showUncomped="0"  addEventParam="0"  lastYAxisName="" >
                                 <TextTraits font="SansSerif"  size="11"  name="Labels"  style="plain"  color="#000000"  background="#00ffffff"  just="left" />
                                 <TextTraits font="SansSerif"  size="11"  name="LayoutGates"  style="plain"  color="#000000"  background="#00ffffff"  just="left" />
                                 <TextTraits font="SansSerif"  size="9"  name="Numbers"  style="plain"  color="#000000"  background="#00ffffff"  just="left" />
                                 <TextTraits font="SansSerif"  size="9"  name="Legend"  style="plain"  color="#000000"  background="#00ffffff"  just="left" />
                                 <WindowPosition x="736"  y="260"  width="384"  height="604"  displayed="1"  panelState="---" />
                               </GraphEnvironment>
                             </Graph>
                             <Gate gating:id="ID14240054"  gating:parent_id="ID1794307160" >
                               <gating:PolygonGate eventsInside="1"  annoOffsetX="0"  annoOffsetY="0"  tint="#000000"  isTinted="0"  lineWeight="Normal"  userDefined="1"  quadId="-1"  gateResolution="256" >
                                 <gating:dimension>
                                   <data-type:fcs-dimension data-type:name="BL1-A" />
                                 </gating:dimension>
                                 <gating:dimension>
                                   <data-type:fcs-dimension data-type:name="FSC-A" />
                                 </gating:dimension>
                                 <gating:vertex>
                                   <gating:coordinate data-type:value="12838.7759511194" />
                                   <gating:coordinate data-type:value="1065389.8257655173" />
                                 </gating:vertex>
                                 <gating:vertex>
                                   <gating:coordinate data-type:value="2677.297010923" />
                                   <gating:coordinate data-type:value="112494.5778758621" />
                                 </gating:vertex>
                                 <gating:vertex>
                                   <gating:coordinate data-type:value="761015.1303504674" />
                                   <gating:coordinate data-type:value="105877.2497655172" />
                                 </gating:vertex>
                                 <gating:vertex>
                                   <gating:coordinate data-type:value="796663.1732295591" />
                                   <gating:coordinate data-type:value="1065389.8257655173" />
                                 </gating:vertex>
                               </gating:PolygonGate>
                             </Gate>
                           </Population>
                         </Subpopulations>
                       </Population>
                     </Subpopulations>
                   </Population>
                 </Subpopulations>
               </Population>
             </Subpopulations>
           </Population>
         </Subpopulations>
       </SampleNode>
     </Sample>
     <Sample>
       <DataSet uri="file:/C:/Users/reube/Desktop/Data/97_Manuscript_Preps/2023-02-09-qTAG-Paper/EMBO_J/Source_Data/02_Figure_02/2C/HEK-MMEJ-TAG-Pool.fcs"  sampleID="6" />
       <Transformations>
         <transforms:linear transforms:minRange="0.014"  transforms:maxRange="38.706"  gain="1" >
           <data-type:parameter data-type:name="Time" />
         </transforms:linear>
         <transforms:linear transforms:minRange="0"  transforms:maxRange="1535220.1216"  gain="1" >
           <data-type:parameter data-type:name="FSC-A" />
         </transforms:linear>
         <transforms:linear transforms:minRange="0"  transforms:maxRange="1048576"  gain="1" >
           <data-type:parameter data-type:name="SSC-A" />
         </transforms:linear>
         <transforms:hyperlog transforms:length="256"  transforms:maxRange="1048576.0000000007"  transforms:T="1048576.0000000007"  transforms:A="1.8"  transforms:M="6.0205999133"  transforms:W="1.4" >
           <data-type:parameter data-type:name="BL1-A" />
         </transforms:hyperlog>
         <transforms:biex transforms:length="256"  transforms:maxRange="1048576"  transforms:neg="0"  transforms:width="-1000"  transforms:pos="5.0205999133" >
           <data-type:parameter data-type:name="RL1-A" />
         </transforms:biex>
         <transforms:biex transforms:length="256"  transforms:maxRange="1048576"  transforms:neg="0"  transforms:width="-1000"  transforms:pos="5.0205999133" >
           <data-type:parameter data-type:name="VL1-A" />
         </transforms:biex>
         <transforms:linear transforms:minRange="0"  transforms:maxRange="1048576"  gain="1" >
           <data-type:parameter data-type:name="FSC-H" />
         </transforms:linear>
         <transforms:linear transforms:minRange="0"  transforms:maxRange="1048576"  gain="1" >
           <data-type:parameter data-type:name="SSC-H" />
         </transforms:linear>
         <transforms:biex transforms:length="256"  transforms:maxRange="1048576"  transforms:neg="0"  transforms:width="-1000"  transforms:pos="5.0205999133" >
           <data-type:parameter data-type:name="BL1-H" />
         </transforms:biex>
         <transforms:biex transforms:length="256"  transforms:maxRange="1048576"  transforms:neg="0"  transforms:width="-1000"  transforms:pos="5.0205999133" >
           <data-type:parameter data-type:name="RL1-H" />
         </transforms:biex>
         <transforms:biex transforms:length="256"  transforms:maxRange="1048576"  transforms:neg="0"  transforms:width="-1000"  transforms:pos="5.0205999133" >
           <data-type:parameter data-type:name="VL1-H" />
         </transforms:biex>
         <transforms:linear transforms:minRange="0"  transforms:maxRange="1048576"  gain="1" >
           <data-type:parameter data-type:name="FSC-W" />
         </transforms:linear>
         <transforms:linear transforms:minRange="0"  transforms:maxRange="1048576"  gain="1" >
           <data-type:parameter data-type:name="SSC-W" />
         </transforms:linear>
       </Transformations>
       <Keywords>
         <Keyword name="FJ_FCS_VERSION"  value="3.1" />
         <Keyword name="#FLOWRATE"  value="100" />
         <Keyword name="#LASER1ASF"  value="1.09" />
         <Keyword name="#LASER1COLOR"  value="Blue" />
         <Keyword name="#LASER1DELAY"  value="1100" />
         <Keyword name="#LASER2ASF"  value="1.11" />
         <Keyword name="#LASER2COLOR"  value="Red" />
         <Keyword name="#LASER2DELAY"  value="1500" />
         <Keyword name="#LASER3ASF"  value="1.17" />
         <Keyword name="#LASER3COLOR"  value="Violet" />
         <Keyword name="#LASER3DELAY"  value="711" />
         <Keyword name="#LASER4ASF"  value="1.04" />
         <Keyword name="#LASER4COLOR"  value="Yellow" />
         <Keyword name="#LASER4DELAY"  value="308" />
         <Keyword name="#LASERCONFIG"  value="BRVY" />
         <Keyword name="#P11Label"  value="DAPI" />
         <Keyword name="#P1Label"  value="NA" />
         <Keyword name="#P1Target"  value="NA" />
         <Keyword name="#P4Label"  value="GFP" />
         <Keyword name="#P6Label"  value="DAPI" />
         <Keyword name="#P9Label"  value="GFP" />
         <Keyword name="#PTDATE"  value="02-Feb-2023" />
         <Keyword name="#PTRESULT"  value="Pass" />
         <Keyword name="#TR1"  value="OR_FSC,60000" />
         <Keyword name="#WIDTHTHRESHOLD"  value="1000" />
         <Keyword name="#WINEXT"  value="0" />
         <Keyword name="$BTIM"  value="10:59:11" />
         <Keyword name="$BYTEORD"  value="1,2,3,4" />
         <Keyword name="$CELLS"  value="NA" />
         <Keyword name="$COM"  value="NA" />
         <Keyword name="$CYT"  value="0A29009 Attune NxT Acoustic Focusing Cytometer (Lasers: BRV6Y)" />
         <Keyword name="$CYTSN"  value="2AFC228701219" />
         <Keyword name="$DATATYPE"  value="F" />
         <Keyword name="$DATE"  value="02-Feb-2023" />
         <Keyword name="$ETIM"  value="10:59:51" />
         <Keyword name="$EXP"  value="Pelletier" />
         <Keyword name="$FIL"  value="3(2).fcs" />
         <Keyword name="$INST"  value="NA" />
         <Keyword name="$LAST_MODIFIED"  value="25-Apr-2023 15:23:52" />
         <Keyword name="$LAST_MODIFIER"  value="PelletierMatellan" />
         <Keyword name="$LOST"  value="0" />
         <Keyword name="$MODE"  value="L" />
         <Keyword name="$OP"  value="Laura Matellan" />
         <Keyword name="$ORIGINALITY"  value="NonDataModified" />
         <Keyword name="$P10B"  value="32" />
         <Keyword name="$P10E"  value="0,0" />
         <Keyword name="$P10F"  value="670_14" />
         <Keyword name="$P10L"  value="640" />
         <Keyword name="$P10N"  value="RL1-H" />
         <Keyword name="$P10R"  value="1048576" />
         <Keyword name="$P10S"  value="RL1-H" />
         <Keyword name="$P10V"  value="324" />
         <Keyword name="$P11B"  value="32" />
         <Keyword name="$P11E"  value="0,0" />
         <Keyword name="$P11F"  value="450_40" />
         <Keyword name="$P11L"  value="405" />
         <Keyword name="$P11N"  value="VL1-H" />
         <Keyword name="$P11R"  value="1048576" />
         <Keyword name="$P11S"  value="DAPI-H" />
         <Keyword name="$P11V"  value="275" />
         <Keyword name="$P12B"  value="32" />
         <Keyword name="$P12E"  value="0,0" />
         <Keyword name="$P12F"  value="NA" />
         <Keyword name="$P12L"  value="488" />
         <Keyword name="$P12N"  value="FSC-W" />
         <Keyword name="$P12R"  value="1024" />
         <Keyword name="$P12S"  value="FSC-W" />
         <Keyword name="$P12V"  value="100" />
         <Keyword name="$P13B"  value="32" />
         <Keyword name="$P13E"  value="0,0" />
         <Keyword name="$P13F"  value="488_10" />
         <Keyword name="$P13L"  value="488" />
         <Keyword name="$P13N"  value="SSC-W" />
         <Keyword name="$P13R"  value="1024" />
         <Keyword name="$P13S"  value="SSC-W" />
         <Keyword name="$P13V"  value="350" />
         <Keyword name="$P1B"  value="32" />
         <Keyword name="$P1E"  value="0,0" />
         <Keyword name="$P1F"  value="NA" />
         <Keyword name="$P1L"  value="NA" />
         <Keyword name="$P1N"  value="Time" />
         <Keyword name="$P1R"  value="67108864" />
         <Keyword name="$P1S"  value="Time" />
         <Keyword name="$P1V"  value="NA" />
         <Keyword name="$P2B"  value="32" />
         <Keyword name="$P2E"  value="0,0" />
         <Keyword name="$P2F"  value="NA" />
         <Keyword name="$P2L"  value="488" />
         <Keyword name="$P2N"  value="FSC-A" />
         <Keyword name="$P2R"  value="1048576" />
         <Keyword name="$P2S"  value="FSC-A" />
         <Keyword name="$P2V"  value="100" />
         <Keyword name="$P3B"  value="32" />
         <Keyword name="$P3E"  value="0,0" />
         <Keyword name="$P3F"  value="488_10" />
         <Keyword name="$P3L"  value="488" />
         <Keyword name="$P3N"  value="SSC-A" />
         <Keyword name="$P3R"  value="1048576" />
         <Keyword name="$P3S"  value="SSC-A" />
         <Keyword name="$P3V"  value="350" />
         <Keyword name="$P4B"  value="32" />
         <Keyword name="$P4E"  value="0,0" />
         <Keyword name="$P4F"  value="530_30" />
         <Keyword name="$P4L"  value="488" />
         <Keyword name="$P4N"  value="BL1-A" />
         <Keyword name="$P4R"  value="1048576" />
         <Keyword name="$P4S"  value="GFP-A" />
         <Keyword name="$P4V"  value="300" />
         <Keyword name="$P5B"  value="32" />
         <Keyword name="$P5E"  value="0,0" />
         <Keyword name="$P5F"  value="670_14" />
         <Keyword name="$P5L"  value="640" />
         <Keyword name="$P5N"  value="RL1-A" />
         <Keyword name="$P5R"  value="1048576" />
         <Keyword name="$P5S"  value="RL1-A" />
         <Keyword name="$P5V"  value="324" />
         <Keyword name="$P6B"  value="32" />
         <Keyword name="$P6E"  value="0,0" />
         <Keyword name="$P6F"  value="450_40" />
         <Keyword name="$P6L"  value="405" />
         <Keyword name="$P6N"  value="VL1-A" />
         <Keyword name="$P6R"  value="1048576" />
         <Keyword name="$P6S"  value="DAPI-A" />
         <Keyword name="$P6V"  value="275" />
         <Keyword name="$P7B"  value="32" />
         <Keyword name="$P7E"  value="0,0" />
         <Keyword name="$P7F"  value="NA" />
         <Keyword name="$P7L"  value="488" />
         <Keyword name="$P7N"  value="FSC-H" />
         <Keyword name="$P7R"  value="1048576" />
         <Keyword name="$P7S"  value="FSC-H" />
         <Keyword name="$P7V"  value="100" />
         <Keyword name="$P8B"  value="32" />
         <Keyword name="$P8E"  value="0,0" />
         <Keyword name="$P8F"  value="488_10" />
         <Keyword name="$P8L"  value="488" />
         <Keyword name="$P8N"  value="SSC-H" />
         <Keyword name="$P8R"  value="1048576" />
         <Keyword name="$P8S"  value="SSC-H" />
         <Keyword name="$P8V"  value="350" />
         <Keyword name="$P9B"  value="32" />
         <Keyword name="$P9E"  value="0,0" />
         <Keyword name="$P9F"  value="530_30" />
         <Keyword name="$P9L"  value="488" />
         <Keyword name="$P9N"  value="BL1-H" />
         <Keyword name="$P9R"  value="1048576" />
         <Keyword name="$P9S"  value="GFP-H" />
         <Keyword name="$P9V"  value="300" />
         <Keyword name="$PAR"  value="13" />
         <Keyword name="$PLATEID"  value="NA" />
         <Keyword name="$PLATENAME"  value="NA" />
         <Keyword name="$PROJ"  value="2023-02-02-HEK_PAPER" />
         <Keyword name="$SMNO"  value="MMEJ TAG" />
         <Keyword name="$SPILLOVER"  value="6,BL1-A,RL1-A,VL1-A,BL1-H,RL1-H,VL1-H,1.000000,0.000000,0.000000,0.000000,0.000000,0.000000,0.000000,1.000000,0.000000,0.000000,0.000000,0.000000,0.000000,0.000000,1.000000,0.000000,0.000000,0.000000,0.000000,0.000000,0.000000,1.000000,0.000000,0.000000,0.000000,0.000000,0.000000,0.000000,1.000000,0.000000,0.000000,0.000000,0.000000,0.000000,0.000000,1.000000" />
         <Keyword name="$SRC"  value="NA" />
         <Keyword name="$SYS"  value="H5S7HQ2 Microsoft Windows 10 Enterprise LTSC" />
         <Keyword name="$TIMESTEP"  value="0.001" />
         <Keyword name="$TOT"  value="200000" />
         <Keyword name="$VOL"  value="65000" />
         <Keyword name="HOSTID"  value="H5S7HQ2" />
         <Keyword name="$BEGINDATA"  value="000000008192" />
         <Keyword name="$ENDDATA"  value="000010408191" />
         <Keyword name="$NEXTDATA"  value="000000000000" />
         <Keyword name="$BEGINSTEXT"  value="000000000000" />
         <Keyword name="$ENDSTEXT"  value="000000000000" />
         <Keyword name="$BEGINANALYSIS"  value="000000000000" />
         <Keyword name="$ENDANALYSIS"  value="000000000000" />
         <Keyword name="FILENAME"  value="" />
       </Keywords>
       <SampleValidity version="1"  sampleTime="40" >
         <Time avgDeltaT="0.77384"  values="0.803 0.763 0.734 0.675 0.662 0.685 0.729 0.689 0.728 0.756 0.769 0.773 0.768 0.788 0.801001 0.797 0.772 0.77 0.771999 0.766001 0.762 0.777999 0.762001 0.781 0.778999 0.746 0.775 0.732 0.829 0.809999 0.802 0.790001 0.789 0.821001 0.789 0.806 0.809999 0.808001 0.816999 0.820002 0.813 0.802 0.808002 0.760998 0.783001 0.720001 0.628998 0.980999 0.725002 0.855999 " />
         <LargeDeltaTimeCheck biggestDeltaT="12"  avgDeltaT="1.00354" />
         <EventRateConsistency slope="0.0044588"  mean="1.285" />
         <ParameterCheck name="RL1-A"  numChannels="4096"  numInFirstChannels="0"  numInLastChannels="0"  minChannel="1"  maxChannel="4093" >
           <Medians length="30"  values="1232 1232 1232 1232 1231 1231 1232 1232 1232 1231 1232 1232 1232 1232 1232 1232 1232 1232 1232 1232 1232 1232 1231 1232 1232 1232 1231 1232 1232 1231 " />
           <KineticsThresholdCheck mean="1231.8"  stddev="0.406838" />
           <Kinetics name="RL1-A"  range="38.692" >
             <Plot1D length="39"  values="102.50686 105.81080 113.37363 114.83664 104.09664 103.85018 102.17272 104.77443 104.79372 101.65844 106.78799 105.18654 102.26291 107.35131 103.63597 102.61142 105.80519 109.09580 109.28835 110.03054 115.43348 102.80489 107.80869 106.86594 109.26484 109.47099 104.01139 106.57264 107.93047 112.61782 107.04672 106.11417 105.72253 103.99568 105.38696 109.35218 132.52536 103.60953 112.09406 " />
           </Kinetics>
           <TrendThresholdCheck slope="-0.00355951"  mean="1231.8"  ratio="8.66905e-05" />
         </ParameterCheck>
         <ParameterCheck name="FSC-A"  numChannels="4096"  numInFirstChannels="4"  numInLastChannels="0"  minChannel="1"  maxChannel="4095" >
           <Medians length="30"  values="982 1004 1009 1000 986 995 984 985 1001 986 993 1002 995 1003 1000 1009 996 985 991 994 987 988 1001 994 993 992 996 1004 990 990 " />
           <KineticsThresholdCheck mean="994.5"  stddev="7.50517" />
           <Kinetics name="FSC-A"  range="38.692" >
             <Plot1D length="39"  values="401395.15625 406942.34375 422303.93750 418540.62500 408010.25000 403876.37500 403929.50000 402300.56250 406250.71875 406234.18750 415399.96875 408472.75000 405463.09375 412084.53125 412454.43750 411931.56250 415849.50000 415737.09375 417478.78125 428509.56250 427371.21875 406614.90625 409315.03125 409196.78125 413175.21875 417654.34375 409105.25000 410326.87500 416226.31250 420583.87500 414060.40625 415326.31250 414934.90625 409819.09375 414781.68750 426228.96875 413811.96875 405524.65625 419800.96875 " />
           </Kinetics>
           <TrendThresholdCheck slope="-0.0340378"  mean="994.5"  ratio="0.00102678" />
         </ParameterCheck>
         <ParameterCheck name="RL1-H"  numChannels="4096"  numInFirstChannels="0"  numInLastChannels="0"  minChannel="1"  maxChannel="4093" >
           <Medians length="30"  values="1233 1233 1233 1233 1233 1233 1233 1233 1233 1233 1233 1233 1233 1233 1233 1233 1233 1233 1233 1233 1233 1233 1233 1233 1233 1233 1233 1233 1233 1233 " />
           <KineticsThresholdCheck mean="1233"  stddev="0" />
           <Kinetics name="RL1-H"  range="38.692" >
             <Plot1D length="39"  values="79.81825 81.07092 83.50446 82.97073 81.44139 80.72144 79.74399 80.93191 81.50359 80.36904 82.24950 80.98241 80.46060 81.67216 80.21991 81.08666 81.88395 82.19383 81.47335 82.93555 82.58061 79.23925 81.32765 81.98988 82.82082 81.40232 79.98366 81.03365 80.45944 82.24852 81.40314 80.20551 81.05259 80.37403 80.23245 82.54689 82.89569 78.98156 81.22208 " />
           </Kinetics>
           <TrendThresholdCheck slope="0"  mean="1233"  ratio="0" />
         </ParameterCheck>
         <ParameterCheck name="SSC-A"  numChannels="4096"  numInFirstChannels="82"  numInLastChannels="9307"  minChannel="1"  maxChannel="4095" >
           <Medians length="30"  values="1090 1111 1115 1095 1068 1084 1080 1089 1101 1087 1080 1088 1092 1112 1108 1124 1094 1068 1077 1083 1101 1081 1096 1093 1099 1106 1090 1118 1090 1073 " />
           <KineticsThresholdCheck mean="1093.1"  stddev="14.3847" />
           <Kinetics name="SSC-A"  range="38.692" >
             <Plot1D length="39"  values="338247.31250 339036.46875 358652.59375 348962.78125 339843.87500 332134.37500 333644.34375 334762.65625 335893.37500 334564.65625 346996.28125 343331.31250 334528.78125 343521.09375 338818.31250 339202.50000 347842.46875 348805.37500 350328.25000 360073.90625 356910.31250 332810.21875 339557.18750 336605.84375 342982.09375 345859.62500 339165.21875 341583.96875 346566.53125 351512.71875 346822.21875 346384.62500 345211.25000 341470.53125 346344.00000 359814.31250 350552.09375 331634.78125 352739.50000 " />
           </Kinetics>
           <TrendThresholdCheck slope="-0.00111235"  mean="1093.1"  ratio="3.05282e-05" />
         </ParameterCheck>
         <ParameterCheck name="FSC-W"  numChannels="4096"  numInFirstChannels="173909"  numInLastChannels="0"  minChannel="1"  maxChannel="4095" >
           <Medians length="30"  values="0 0 0 0 0 0 0 0 0 0 0 0 0 0 0 0 0 0 0 0 0 0 0 0 0 0 0 0 0 0 " />
           <KineticsThresholdCheck mean="0"  stddev="0" />
           <Kinetics name="FSC-W"  range="38.692" >
             <Plot1D length="39"  values="109.08745 110.03407 113.38397 112.80306 110.72295 110.32183 109.29403 109.17323 109.89975 108.86000 111.56546 111.05736 109.75272 111.75559 110.24226 111.04458 111.88491 111.75903 113.66430 115.07122 116.20177 111.42266 112.10353 110.41498 111.18018 113.89336 111.88149 112.53535 113.45330 113.57125 113.17085 112.49960 113.22561 111.08612 112.70592 114.97188 114.04906 111.15177 115.55855 " />
           </Kinetics>
           <TrendThresholdCheck slope="0"  mean="0"  ratio="-nan(ind)" />
         </ParameterCheck>
         <ParameterCheck name="VL1-A"  numChannels="4096"  numInFirstChannels="1"  numInLastChannels="33"  minChannel="1"  maxChannel="4093" >
           <Medians length="30"  values="1261 1262 1261 1261 1262 1261 1262 1264 1265 1265 1265 1265 1265 1266 1267 1268 1266 1267 1266 1267 1267 1268 1268 1266 1268 1268 1268 1268 1264 1265 " />
           <KineticsThresholdCheck mean="1265.2"  stddev="2.45511" />
           <Kinetics name="VL1-A"  range="38.692" >
             <Plot1D length="39"  values="4346.04004 3967.59717 4675.30908 5255.77441 4124.09131 4401.50391 4426.18066 4331.00488 4343.27539 3873.91772 4203.62354 5144.76953 4249.06152 3749.67456 4061.77441 4356.91260 4183.07422 4729.55811 4458.56494 4552.77539 5392.94824 4929.40186 5125.73975 4631.87842 4874.47461 4677.02637 4571.44727 4785.82910 4019.47778 4727.97510 5005.65576 4727.50635 4936.88330 4227.31592 4469.40967 4264.46973 6706.75098 4947.02930 5284.65088 " />
           </Kinetics>
           <TrendThresholdCheck slope="0.220245"  mean="1265.2"  ratio="0.00522237" />
         </ParameterCheck>
         <ParameterCheck name="SSC-H"  numChannels="4096"  numInFirstChannels="9"  numInLastChannels="110"  minChannel="1"  maxChannel="4095" >
           <Medians length="30"  values="738 753 753 741 729 738 733 738 745 740 736 736 738 749 747 756 741 724 732 732 737 730 736 740 742 742 735 753 734 728 " />
           <KineticsThresholdCheck mean="739.2"  stddev="7.96717" />
           <Kinetics name="SSC-H"  range="38.692" >
             <Plot1D length="39"  values="196632.17188 196346.34375 204742.20312 200264.03125 196072.31250 193920.01562 193855.75000 194157.40625 194467.65625 193887.57812 198658.29688 197500.68750 193636.18750 197523.01562 194596.23438 195104.43750 198909.48438 199271.73438 197884.98438 202243.79688 200339.10938 190028.54688 193228.75000 194696.28125 196279.65625 196082.60938 193069.70312 195220.60938 195862.96875 198335.07812 196459.48438 197404.73438 195405.82812 195932.12500 197225.32812 200295.64062 199462.17188 189757.28125 197273.43750 " />
           </Kinetics>
           <TrendThresholdCheck slope="-0.195773"  mean="739.2"  ratio="0.00794534" />
         </ParameterCheck>
         <ParameterCheck name="BL1-H"  numChannels="4096"  numInFirstChannels="0"  numInLastChannels="0"  minChannel="1"  maxChannel="4093" >
           <Medians length="30"  values="1258 1259 1258 1258 1256 1256 1256 1256 1256 1256 1256 1256 1257 1256 1257 1257 1256 1255 1256 1256 1256 1256 1256 1256 1256 1256 1256 1257 1256 1256 " />
           <KineticsThresholdCheck mean="1256.4"  stddev="0.855006" />
           <Kinetics name="BL1-H"  range="38.692" >
             <Plot1D length="39"  values="549.74451 605.59906 629.23102 597.68604 588.07825 521.76398 520.99121 548.66772 526.41559 534.29675 625.63092 544.08173 539.77216 559.19061 564.66815 558.04187 607.25946 520.81683 560.78546 588.96265 580.77386 596.91644 587.69348 554.97760 581.41711 561.93835 566.79688 558.85382 554.39655 562.51276 542.59296 560.30536 559.85168 520.00214 565.39453 597.68329 608.25891 528.40814 626.53131 " />
           </Kinetics>
           <TrendThresholdCheck slope="-0.0489433"  mean="1256.4"  ratio="0.00116865" />
         </ParameterCheck>
         <ParameterCheck name="BL1-A"  numChannels="4096"  numInFirstChannels="454"  numInLastChannels="1"  minChannel="1"  maxChannel="4095" >
           <Medians length="30"  values="640 649 646 640 618 627 624 621 626 621 619 622 626 624 632 636 618 612 612 617 623 618 622 621 624 619 619 638 622 608 " />
           <KineticsThresholdCheck mean="624.8"  stddev="9.89392" />
           <Kinetics name="BL1-A"  range="38.692" >
             <Plot1D length="39"  values="858.69397 939.27020 1023.11542 956.47162 923.76801 838.41974 827.88635 863.70056 831.82306 837.44922 998.18494 890.96814 854.99176 890.07629 886.52258 872.98157 968.16486 842.27393 893.62219 949.44000 1027.22668 930.29742 933.73486 885.56519 911.91016 941.83746 901.39935 904.15784 886.54126 949.53729 891.14417 888.80371 890.03687 822.14673 900.20575 953.75006 1277.89404 842.85724 1041.35449 " />
           </Kinetics>
           <TrendThresholdCheck slope="-0.593103"  mean="624.8"  ratio="0.0284781" />
         </ParameterCheck>
         <ParameterCheck name="FSC-H"  numChannels="4096"  numInFirstChannels="0"  numInLastChannels="0"  minChannel="1"  maxChannel="4095" >
           <Medians length="30"  values="943 949 952 948 941 945 939 940 950 940 943 950 949 945 950 950 938 938 947 940 941 939 944 936 945 941 943 948 926 938 " />
           <KineticsThresholdCheck mean="943.267"  stddev="5.60131" />
           <Kinetics name="FSC-H"  range="38.692" >
             <Plot1D length="39"  values="223800.53125 226713.50000 230600.54688 230074.35938 226250.37500 225659.56250 225530.65625 223572.71875 226453.14062 224898.53125 227503.29688 225464.57812 225761.76562 227398.35938 228028.18750 228475.67188 228030.15625 228712.75000 227321.03125 231503.76562 230064.17188 224512.65625 224744.62500 227547.59375 227660.96875 227860.93750 225323.14062 226172.51562 226571.87500 228423.53125 226829.82812 228275.14062 226688.23438 226054.37500 227113.64062 229663.20312 227138.96875 224349.90625 227078.79688 " />
           </Kinetics>
           <TrendThresholdCheck slope="-0.273192"  mean="943.267"  ratio="0.00868871" />
         </ParameterCheck>
         <ParameterCheck name="VL1-H"  numChannels="4096"  numInFirstChannels="0"  numInLastChannels="0"  minChannel="1"  maxChannel="4093" >
           <Medians length="30"  values="1251 1251 1251 1251 1252 1251 1252 1252 1253 1253 1253 1253 1253 1254 1254 1254 1254 1254 1254 1254 1254 1254 1255 1254 1254 1255 1255 1255 1253 1254 " />
           <KineticsThresholdCheck mean="1253.23"  stddev="1.30472" />
           <Kinetics name="VL1-H"  range="38.692" >
             <Plot1D length="39"  values="2360.15161 2298.55249 2496.77661 2449.55884 2317.99756 2436.15161 2379.81714 2356.02295 2378.57935 2271.55933 2285.10474 2733.61328 2420.54346 2175.79663 2384.97656 2272.98755 2205.36719 2511.15259 2433.71826 2317.23706 2671.46753 2627.14307 2663.19873 2427.79199 2753.30371 2395.55762 2555.45850 2614.92456 2312.05298 2585.87061 2566.68164 2604.81226 2526.55249 2348.78882 2485.09375 2436.55713 3020.69312 2663.09375 2736.17969 " />
           </Kinetics>
           <TrendThresholdCheck slope="0.12838"  mean="1253.23"  ratio="0.00307316" />
         </ParameterCheck>
       </SampleValidity>
       <SampleNode name="3(2).fcs"  annotation=""  owningGroup=""  expanded="0"  sortPriority="10"  count="200000"  sampleID="6" >
         <Graph smoothing="0"  backColor="#ffffff"  foreColor="#000000"  type="Pseudocolor"  fast="1" >
           <Axis dimension="x"  name="FSC-A"  label=""  auto="auto" />
           <Axis dimension="y"  name="SSC-A"  label=""  auto="auto" />
           <GraphSettings level="5%"  smoothingHighResolution="1"  contourHighResolution="1"  histogramSmoothingCount="0"  graphResolution="256"  showOutliers="0"  drawLargeDots="0"  dotsToDraw="8000"  tint="le.chartfill.tinted.40"  lineWeight="le.lineweight.normal"  lineStyle="le.linestyle.solid" />
           <GraphEnvironment showGrid="0"  showAxes="tnlTNL"  showGates="1"  showFreqOnPlots="1"  showGateNameOnPlots="1"  showMedians="0"  showUncomped="0"  addEventParam="0"  lastYAxisName="" >
             <TextTraits font="SansSerif"  size="11"  name="Labels"  style="plain"  color="#000000"  background="#00ffffff"  just="left" />
             <TextTraits font="SansSerif"  size="11"  name="LayoutGates"  style="plain"  color="#000000"  background="#00ffffff"  just="left" />
             <TextTraits font="SansSerif"  size="9"  name="Numbers"  style="plain"  color="#000000"  background="#00ffffff"  just="left" />
             <TextTraits font="SansSerif"  size="9"  name="Legend"  style="plain"  color="#000000"  background="#00ffffff"  just="left" />
           </GraphEnvironment>
         </Graph>
         <Subpopulations>
           <Population name="Viability"  annotation=""  owningGroup=""  expanded="0"  sortPriority="10"  count="159818" >
             <Graph smoothing="0"  backColor="#ffffff"  foreColor="#000000"  heatMapStatParameter="BL1-A"  type="Pseudocolor"  fast="1" >
               <Axis dimension="x"  name="SSC-A"  label=""  auto="auto" />
               <Axis dimension="y"  name="FSC-A"  label=""  auto="auto" />
               <GraphSettings level="5%"  smoothingHighResolution="1"  contourHighResolution="1"  histogramSmoothingCount="0"  graphResolution="256"  showOutliers="0"  drawLargeDots="0"  dotsToDraw="8000"  tint="le.chartfill.tinted.40"  lineWeight="le.lineweight.normal"  lineStyle="le.linestyle.solid" />
               <GraphEnvironment showGrid="0"  showAxes="tnlTNL"  showGates="1"  showFreqOnPlots="0"  showGateNameOnPlots="0"  showMedians="0"  showUncomped="0"  addEventParam="0"  lastYAxisName="" >
                 <TextTraits font="SansSerif"  size="11"  name="Labels"  style="plain"  color="#000000"  background="#00ffffff"  just="left" />
                 <TextTraits font="SansSerif"  size="11"  name="LayoutGates"  style="plain"  color="#000000"  background="#00ffffff"  just="left" />
                 <TextTraits font="SansSerif"  size="9"  name="Numbers"  style="plain"  color="#000000"  background="#00ffffff"  just="left" />
                 <TextTraits font="SansSerif"  size="9"  name="Legend"  style="plain"  color="#000000"  background="#00ffffff"  just="left" />
                 <WindowPosition x="-457"  y="352"  width="384"  height="604"  displayed="0"  panelState="---" />
               </GraphEnvironment>
             </Graph>
             <Gate gating:id="ID540349196" >
               <gating:RectangleGate eventsInside="1"  annoOffsetX="0"  annoOffsetY="0"  tint="#000000"  isTinted="0"  lineWeight="Normal"  userDefined="1"  percentX="0"  percentY="0" >
                 <gating:dimension gating:min="25587.00202666667"  gating:max="1042670.3325866668" >
                   <data-type:fcs-dimension data-type:name="FSC-A" />
                 </gating:dimension>
                 <gating:dimension gating:min="-309.4210712701896"  gating:max="3677.619962695329" >
                   <data-type:fcs-dimension data-type:name="VL1-A" />
                 </gating:dimension>
               </gating:RectangleGate>
             </Gate>
             <Subpopulations>
               <Population name="Cells"  annotation=""  owningGroup=""  expanded="0"  sortPriority="10"  count="137765" >
                 <Graph smoothing="0"  backColor="#ffffff"  foreColor="#000000"  heatMapStatParameter="BL1-A"  type="Pseudocolor"  fast="1" >
                   <Axis dimension="x"  name="FSC-A"  label=""  auto="auto" />
                   <Axis dimension="y"  name="FSC-H"  label=""  auto="auto" />
                   <GraphSettings level="5%"  smoothingHighResolution="1"  contourHighResolution="1"  histogramSmoothingCount="0"  graphResolution="256"  showOutliers="0"  drawLargeDots="0"  dotsToDraw="8000"  tint="le.chartfill.tinted.40"  lineWeight="le.lineweight.normal"  lineStyle="le.linestyle.solid" />
                   <GraphEnvironment showGrid="0"  showAxes="tnlTNL"  showGates="1"  showFreqOnPlots="1"  showGateNameOnPlots="1"  showMedians="0"  showUncomped="0"  addEventParam="0"  lastYAxisName="" >
                     <TextTraits font="SansSerif"  size="11"  name="Labels"  style="plain"  color="#000000"  background="#00ffffff"  just="left" />
                     <TextTraits font="SansSerif"  size="11"  name="LayoutGates"  style="plain"  color="#000000"  background="#00ffffff"  just="left" />
                     <TextTraits font="SansSerif"  size="9"  name="Numbers"  style="plain"  color="#000000"  background="#00ffffff"  just="left" />
                     <TextTraits font="SansSerif"  size="9"  name="Legend"  style="plain"  color="#000000"  background="#00ffffff"  just="left" />
                     <WindowPosition x="-724"  y="388"  width="392"  height="584"  displayed="0"  panelState="---" />
                   </GraphEnvironment>
                 </Graph>
                 <Gate gating:id="ID815601485"  gating:parent_id="ID540349196" >
                   <gating:RectangleGate eventsInside="1"  annoOffsetX="0"  annoOffsetY="0"  tint="#000000"  isTinted="0"  lineWeight="Normal"  userDefined="1"  percentX="0"  percentY="0" >
                     <gating:dimension gating:min="67795.86206896552"  gating:max="971740.6896551724" >
                       <data-type:fcs-dimension data-type:name="SSC-A" />
                     </gating:dimension>
                     <gating:dimension gating:min="174163.62724033615"  gating:max="1044981.763442017" >
                       <data-type:fcs-dimension data-type:name="FSC-A" />
                     </gating:dimension>
                   </gating:RectangleGate>
                 </Gate>
                 <Subpopulations>
                   <Population name="Singlet"  annotation=""  owningGroup=""  expanded="0"  sortPriority="10"  count="127586" >
                     <Graph smoothing="0"  backColor="#ffffff"  foreColor="#000000"  heatMapStatParameter="BL1-A"  type="Pseudocolor"  fast="1" >
                       <Axis dimension="x"  name="SSC-H"  label=""  auto="auto" />
                       <Axis dimension="y"  name="SSC-W"  label=""  auto="auto" />
                       <GraphSettings level="5%"  smoothingHighResolution="1"  contourHighResolution="1"  histogramSmoothingCount="0"  graphResolution="256"  showOutliers="0"  drawLargeDots="1"  dotsToDraw="8000"  tint="le.chartfill.tinted.40"  lineWeight="le.lineweight.normal"  lineStyle="le.linestyle.solid" />
                       <GraphEnvironment showGrid="0"  showAxes="tnlTNL"  showGates="1"  showFreqOnPlots="0"  showGateNameOnPlots="0"  showMedians="0"  showUncomped="0"  addEventParam="0"  lastYAxisName="" >
                         <TextTraits font="SansSerif"  size="11"  name="Labels"  style="plain"  color="#000000"  background="#00ffffff"  just="left" />
                         <TextTraits font="SansSerif"  size="11"  name="LayoutGates"  style="plain"  color="#000000"  background="#00ffffff"  just="left" />
                         <TextTraits font="SansSerif"  size="9"  name="Numbers"  style="plain"  color="#000000"  background="#00ffffff"  just="left" />
                         <TextTraits font="SansSerif"  size="9"  name="Legend"  style="plain"  color="#000000"  background="#00ffffff"  just="left" />
                         <WindowPosition x="-581"  y="372"  width="384"  height="604"  displayed="0"  panelState="---" />
                       </GraphEnvironment>
                     </Graph>
                     <Gate gating:id="ID2146571729"  gating:parent_id="ID815601485" >
                       <gating:PolygonGate eventsInside="1"  annoOffsetX="-40"  annoOffsetY="-80"  tint="#000000"  isTinted="0"  lineWeight="Normal"  userDefined="1"  quadId="-1"  gateResolution="256" >
                         <gating:dimension>
                           <data-type:fcs-dimension data-type:name="FSC-A" />
                         </gating:dimension>
                         <gating:dimension>
                           <data-type:fcs-dimension data-type:name="FSC-H" />
                         </gating:dimension>
                         <gating:vertex>
                           <gating:coordinate data-type:value="103551.1174114022" />
                           <gating:coordinate data-type:value="221218.5654008439" />
                         </gating:vertex>
                         <gating:vertex>
                           <gating:coordinate data-type:value="135066.6748844376" />
                           <gating:coordinate data-type:value="39819.3417721519" />
                         </gating:vertex>
                         <gating:vertex>
                           <gating:coordinate data-type:value="1017502.2841294298" />
                           <gating:coordinate data-type:value="477832.1012658228" />
                         </gating:vertex>
                         <gating:vertex>
                           <gating:coordinate data-type:value="963475.6141756548" />
                           <gating:coordinate data-type:value="668080.0675105485" />
                         </gating:vertex>
                       </gating:PolygonGate>
                     </Gate>
                     <Subpopulations>
                       <Population name="Single-2"  annotation=""  owningGroup=""  expanded="0"  sortPriority="10"  count="127543" >
                         <Graph smoothing="0"  backColor="#ffffff"  foreColor="#000000"  heatMapStatParameter="BL1-A"  type="Pseudocolor"  fast="1" >
                           <Axis dimension="x"  name="FSC-A"  label=""  auto="auto" />
                           <Axis dimension="y"  name="BL1-A"  label=""  auto="auto" />
                           <GraphSettings level="5%"  smoothingHighResolution="1"  contourHighResolution="1"  histogramSmoothingCount="0"  graphResolution="256"  showOutliers="0"  drawLargeDots="1"  dotsToDraw="8000"  tint="le.chartfill.tinted.40"  lineWeight="le.lineweight.normal"  lineStyle="le.linestyle.solid" />
                           <GraphEnvironment showGrid="0"  showAxes="tnlTNL"  showGates="1"  showFreqOnPlots="0"  showGateNameOnPlots="0"  showMedians="0"  showUncomped="0"  addEventParam="0"  lastYAxisName="" >
                             <TextTraits font="SansSerif"  size="11"  name="Labels"  style="plain"  color="#000000"  background="#00ffffff"  just="left" />
                             <TextTraits font="SansSerif"  size="11"  name="LayoutGates"  style="plain"  color="#000000"  background="#00ffffff"  just="left" />
                             <TextTraits font="SansSerif"  size="9"  name="Numbers"  style="plain"  color="#000000"  background="#00ffffff"  just="left" />
                             <TextTraits font="SansSerif"  size="9"  name="Legend"  style="plain"  color="#000000"  background="#00ffffff"  just="left" />
                             <WindowPosition x="-657"  y="441"  width="388"  height="603"  displayed="0"  panelState="---" />
                           </GraphEnvironment>
                         </Graph>
                         <Gate gating:id="ID1878342690"  gating:parent_id="ID2146571729" >
                           <gating:PolygonGate eventsInside="1"  annoOffsetX="0"  annoOffsetY="0"  tint="#000000"  isTinted="0"  lineWeight="Normal"  userDefined="1"  quadId="-1"  gateResolution="256" >
                             <gating:dimension>
                               <data-type:fcs-dimension data-type:name="SSC-H" />
                             </gating:dimension>
                             <gating:dimension>
                               <data-type:fcs-dimension data-type:name="SSC-W" />
                             </gating:dimension>
                             <gating:vertex>
                               <gating:coordinate data-type:value="18078.8965517241" />
                               <gating:coordinate data-type:value="134.4537815126" />
                             </gating:vertex>
                             <gating:vertex>
                               <gating:coordinate data-type:value="27118.3448275862" />
                               <gating:coordinate data-type:value="29.4117647059" />
                             </gating:vertex>
                             <gating:vertex>
                               <gating:coordinate data-type:value="596603.5862068966" />
                               <gating:coordinate data-type:value="75.6302521008" />
                             </gating:vertex>
                             <gating:vertex>
                               <gating:coordinate data-type:value="583044.4137931034" />
                               <gating:coordinate data-type:value="197.4789915966" />
                             </gating:vertex>
                           </gating:PolygonGate>
                         </Gate>
                         <Subpopulations>
                           <Population name="GFP Positive"  annotation=""  owningGroup=""  expanded="0"  sortPriority="10"  count="3194" >
                             <Graph smoothing="0"  backColor="#ffffff"  foreColor="#000000"  heatMapStatParameter="BL1-A"  type="Pseudocolor"  fast="1" >
                               <Axis dimension="x"  name="BL1-A"  label=""  auto="auto" />
                               <Axis dimension="y"  name="FSC-A"  label=""  auto="auto" />
                               <GraphSettings level="5%"  smoothingHighResolution="1"  contourHighResolution="1"  histogramSmoothingCount="0"  graphResolution="256"  showOutliers="0"  drawLargeDots="0"  dotsToDraw="8000"  tint="le.chartfill.tinted.40"  lineWeight="le.lineweight.normal"  lineStyle="le.linestyle.solid" />
                               <GraphEnvironment showGrid="0"  showAxes="tnlTNL"  showGates="1"  showFreqOnPlots="1"  showGateNameOnPlots="1"  showMedians="0"  showUncomped="0"  addEventParam="0"  lastYAxisName="" >
                                 <TextTraits font="SansSerif"  size="11"  name="Labels"  style="plain"  color="#000000"  background="#00ffffff"  just="left" />
                                 <TextTraits font="SansSerif"  size="11"  name="LayoutGates"  style="plain"  color="#000000"  background="#00ffffff"  just="left" />
                                 <TextTraits font="SansSerif"  size="9"  name="Numbers"  style="plain"  color="#000000"  background="#00ffffff"  just="left" />
                                 <TextTraits font="SansSerif"  size="9"  name="Legend"  style="plain"  color="#000000"  background="#00ffffff"  just="left" />
                                 <WindowPosition x="736"  y="260"  width="384"  height="604"  displayed="1"  panelState="---" />
                               </GraphEnvironment>
                             </Graph>
                             <Gate gating:id="ID1733357475"  gating:parent_id="ID1878342690" >
                               <gating:PolygonGate eventsInside="1"  annoOffsetX="0"  annoOffsetY="0"  tint="#000000"  isTinted="0"  lineWeight="Normal"  userDefined="1"  quadId="-1"  gateResolution="256" >
                                 <gating:dimension>
                                   <data-type:fcs-dimension data-type:name="BL1-A" />
                                 </gating:dimension>
                                 <gating:dimension>
                                   <data-type:fcs-dimension data-type:name="FSC-A" />
                                 </gating:dimension>
                                 <gating:vertex>
                                   <gating:coordinate data-type:value="12838.7759511194" />
                                   <gating:coordinate data-type:value="1065389.8257655173" />
                                 </gating:vertex>
                                 <gating:vertex>
                                   <gating:coordinate data-type:value="2677.297010923" />
                                   <gating:coordinate data-type:value="112494.5778758621" />
                                 </gating:vertex>
                                 <gating:vertex>
                                   <gating:coordinate data-type:value="761015.1303504674" />
                                   <gating:coordinate data-type:value="105877.2497655172" />
                                 </gating:vertex>
                                 <gating:vertex>
                                   <gating:coordinate data-type:value="796663.1732295591" />
                                   <gating:coordinate data-type:value="1065389.8257655173" />
                                 </gating:vertex>
                               </gating:PolygonGate>
                             </Gate>
                           </Population>
                         </Subpopulations>
                       </Population>
                     </Subpopulations>
                   </Population>
                 </Subpopulations>
               </Population>
             </Subpopulations>
           </Population>
         </Subpopulations>
       </SampleNode>
     </Sample>
   </SampleList>
   <TableEditor title="FlowJo Tables: Gating-Pipeline.wsp"  current="Table" >
     <Table name="Table"  outputFile="file:/C:/Users/reube/OneDrive/Documents/Table"  color="#00ffffff"  isBatch="0"  quickclose="0"  destination="toDisplay"  outputFormat="fj.document.type.table" >
       <PrintLayout flipPattern0="0"  rows="1"  columns="1"  padding="36"  header=""  footer=""  headerActive="0"  footerActive="0"  scalingMode="fj.print.scale.none"  scaling="1"  orientation="1"  width="595.2744"  height="841.8888"  imageableX="72"  imageableY="72"  imageableWidth="451.2744"  imageableHeight="697.8888" />
       <PageSection sectionName="header" >&lt;table width=&quot;100%&quot;&gt;&lt;tr&gt;&lt;td align=&quot;left&quot; valign=&quot;top&quot;&gt;&amp;NBSP&amp;NBSP&amp;NBSP&amp;NBSP&lt;IMG SRC=&quot;file:/C:/Program%20Files/FlowJo%2010.10.0/images/fj_icon.png&quot;&gt;&lt;/IMG&gt;&lt;br/&gt;FlowJo, LLC&lt;/td&gt;&lt;td align=&quot;right&quot; valign=&quot;top&quot;&gt;Page &lt;PageNumber/&gt;&lt;/td&gt;&lt;/tr&gt;&lt;/table&gt;</PageSection>
       <PageSection sectionName="footer" >&lt;table width=&quot;100%&quot;&gt;&lt;tr&gt;&lt;td align=&quot;left&quot;  valign=&quot;bottom&quot;&gt;&lt;LongDate/&gt;&lt;/td&gt;&lt;td align=&quot;right&quot; valign=&quot;bottom&quot;&gt;&lt;Version/&gt;&lt;/td&gt;&lt;/tr&gt;&lt;/table&gt;</PageSection>
       <Iteration iterationType="SAMPLE"  iterationValue=""  iterationKeyword=""  discriminator=""  panelSize="1"  groupName="workspaceSelection" />
     </Table>
   </TableEditor>
   <LayoutEditor title="FlowJo Layouts: Gating-Pipeline.wsp"  current="Layout"  showGrid="0"  showPageBreaks="0"  showGuides="0"  showDebugOutput="0" >
     <Layout name="Layout"  outputFile="file:/C:/Users/reube/OneDrive/Documents/Layout"  color="#00ffffff"  isBatch="0"  showGrid="0"  showRulers="1"  showDebugOutput="0"  showGuides="0"  showPageBreaks="1"  scale="1" >
       <PrintLayout flipPattern0="0"  rows="1"  columns="1"  padding="36"  header=""  footer=""  headerActive="0"  footerActive="0"  scalingMode="fj.print.scale.none"  scaling="1"  orientation="1"  width="595.2744"  height="841.8888"  imageableX="72"  imageableY="72"  imageableWidth="451.2744"  imageableHeight="697.8888" />
       <PageSection sectionName="header" >&lt;table width=&quot;100%&quot;&gt;&lt;tr&gt;&lt;td align=&quot;left&quot; valign=&quot;top&quot;&gt;&amp;NBSP&amp;NBSP&amp;NBSP&amp;NBSP&lt;IMG SRC=&quot;file:/C:/Program%20Files/FlowJo%2010.10.0/images/fj_icon.png&quot;&gt;&lt;/IMG&gt;&lt;br/&gt;FlowJo, LLC&lt;/td&gt;&lt;td align=&quot;right&quot; valign=&quot;top&quot;&gt;Page &lt;PageNumber/&gt;&lt;/td&gt;&lt;/tr&gt;&lt;/table&gt;</PageSection>
       <PageSection sectionName="footer" >&lt;table width=&quot;100%&quot;&gt;&lt;tr&gt;&lt;td align=&quot;left&quot;  valign=&quot;bottom&quot;&gt;&lt;LongDate/&gt;&lt;/td&gt;&lt;td align=&quot;right&quot; valign=&quot;bottom&quot;&gt;&lt;Version/&gt;&lt;/td&gt;&lt;/tr&gt;&lt;/table&gt;</PageSection>
       <Iteration iterationType="OFF"  iterationValue=""  iterationKeyword=""  discriminator=""  panelSize="1"  groupName="workspaceSelection" />
       <BatchSettings useCurrentGroup="1"  length="3"  name=""  order="ACROSS"  direction="COLUMNS"  append="0"  destination="toLayout"  separatePages="0"  launchApp="1"  header="0"  footer="0"  commandLineBatch="0" />
       <FigList/>
     </Layout>
     <WindowPosition x="0"  y="0"  width="900"  height="600" />
   </LayoutEditor>
   <Scripts>
     <Script lang="text/javascript"  name="New Script 		 " />
   </Scripts>
   <Exports/>
   <SOPS/>
   <experiment/>
   <weights/>
 </Workspace>
