# Supplementary material for: qTAG: an adaptable plasmid scaffold for CRISPR-based endogenous tagging
Source: EMBO J. 2024 Dec 12;44(3):947–74. doi: 10.1038/s44318-024-00337-5 (PMC11790981; doi:10.1038/s44318-024-00337-5)
Supplement: Supplementary file 8 — Source data Fig. 2 [file 44318_2024_337_MOESM8_ESM.zip › 02_Figure_02/2D/Selection_Enrichment_Quantification.xlsx]

## Sheet: README
Proportion of cells within the GFP+ gate (n = 3 biological replicates)

## Sheet: DATA
HDR - % GFP+			MMEJ - % GFP+
WT	HDR Initial Tagged Pool	HDR Selected Pool	WT	MMEJ Initial Tagged Pool	MMEJ Selected Pool
0	3.58	92	0	1.05	85.1
0	2.06	85.4	0.016	2.31	84.4
0.013	3.67	87.6	0	2.5	80.6
