# Supplementary material for: qTAG: an adaptable plasmid scaffold for CRISPR-based endogenous tagging
Source: EMBO J. 2024 Dec 12;44(3):947–74. doi: 10.1038/s44318-024-00337-5 (PMC11790981; doi:10.1038/s44318-024-00337-5)
Supplement: Supplementary file 9 — Source data Fig. 3 [file 44318_2024_337_MOESM9_ESM.zip]

Archive with 53 entries (39 files):
- 03_Figure_03/
- 03_Figure_03/3C/
- 03_Figure_03/3C/01_Gel/
- 03_Figure_03/3C/01_Gel/Figure_03-Cre-Uncropped-Gel.tif
- 03_Figure_03/3C/02_MAP + Sanger Sequencing/
- 03_Figure_03/3C/02_MAP + Sanger Sequencing/TUBB4B-Cre-Clonal-Map+Sanger.dna
- 03_Figure_03/3D/
- 03_Figure_03/3D/Cre-Clone.tif
- 03_Figure_03/3D/Cre-Pool.tif
- 03_Figure_03/3D/Tagged-Pool.tif
- 03_Figure_03/3D/WT.tif
- 03_Figure_03/3E/
- 03_Figure_03/3E/01_WT/
- 03_Figure_03/3E/01_WT/WT-GFP.tif
- 03_Figure_03/3E/01_WT/WT-Merge.tif
- 03_Figure_03/3E/01_WT/WT-mNeon.tif
- 03_Figure_03/3E/01_WT/_FULL-RANGE-WT.tif
- 03_Figure_03/3E/02_Selected Pool/
- 03_Figure_03/3E/02_Selected Pool/Selected-Pool-DAPI.tif
- 03_Figure_03/3E/02_Selected Pool/Selected-Pool-Merge.tif
- 03_Figure_03/3E/02_Selected Pool/Selected-Pool-mNeon.tif
- 03_Figure_03/3E/02_Selected Pool/_FULL-RANGE-Selected-Pool.tif
- 03_Figure_03/3E/03_Cre Pool/
- 03_Figure_03/3E/03_Cre Pool/Cre-Pool-DAPI.tif
- 03_Figure_03/3E/03_Cre Pool/Cre-Pool-Merge.tif
- 03_Figure_03/3E/03_Cre Pool/Cre-Pool-mNeon.tif
- 03_Figure_03/3E/03_Cre Pool/_FULL-RANGE-Cre-Pool.tif
- 03_Figure_03/3E/04_Cre Clone/
- 03_Figure_03/3E/04_Cre Clone/Cre-Clone-DAPI.tif
- 03_Figure_03/3E/04_Cre Clone/Cre-Clone-Merge.tif
- 03_Figure_03/3E/04_Cre Clone/Cre-Clone-mNeon.tif
- 03_Figure_03/3E/04_Cre Clone/_FULL-RANGE-Cre-Clone.tif
- 03_Figure_03/3E/README.docx
- 03_Figure_03/3G/
- 03_Figure_03/3G/01-WT/
- 03_Figure_03/3G/01-WT/WT-DAPI.tif
- 03_Figure_03/3G/01-WT/WT-Merge.tif
- 03_Figure_03/3G/01-WT/WT-miRFPnano3.tif
- 03_Figure_03/3G/01-WT/WT-mNeon.tif
- 03_Figure_03/3G/01-WT/_FULL-RANGE-WT.tif
- 03_Figure_03/3G/02-TUBB4B-mNeon/
- 03_Figure_03/3G/02-TUBB4B-mNeon/Cre-Clone-DAPI.tif
- 03_Figure_03/3G/02-TUBB4B-mNeon/Cre-Clone-Merge.tif
- 03_Figure_03/3G/02-TUBB4B-mNeon/Cre-Clone-miRFPnano3.tif
- 03_Figure_03/3G/02-TUBB4B-mNeon/Cre-Clone-mNeon.tif
- 03_Figure_03/3G/02-TUBB4B-mNeon/_FULL-RANGE-Cre-Clone.tif
- 03_Figure_03/3G/03-TUBB4B-mNeon-H3C2-miRFPnano3/
- 03_Figure_03/3G/03-TUBB4B-mNeon-H3C2-miRFPnano3/Cre-Double-DAPI.tif
- 03_Figure_03/3G/03-TUBB4B-mNeon-H3C2-miRFPnano3/Cre-Double-Merge.tif
- 03_Figure_03/3G/03-TUBB4B-mNeon-H3C2-miRFPnano3/Cre-Double-miRFPnano3.tif
- 03_Figure_03/3G/03-TUBB4B-mNeon-H3C2-miRFPnano3/Cre-Double-mNeon.tif
- 03_Figure_03/3G/03-TUBB4B-mNeon-H3C2-miRFPnano3/_FULL-RANGE-Double.tif
- 03_Figure_03/3G/README.docx
