# Supplementary material for: qTAG: an adaptable plasmid scaffold for CRISPR-based endogenous tagging
Source: EMBO J. 2024 Dec 12;44(3):947–74. doi: 10.1038/s44318-024-00337-5 (PMC11790981; doi:10.1038/s44318-024-00337-5)
Supplement: Supplementary file 10 — Source data Fig. 4 [file 44318_2024_337_MOESM10_ESM.zip]

Archive with 115 entries (92 files):
- 04_Figure_04/
- 04_Figure_04/4C/
- 04_Figure_04/4C/60min-miniTurbo-STREP(+)/
- 04_Figure_04/4C/60min-miniTurbo-STREP(+)/60min-miniTurbo-STREP(+)-DAPI.tif
- 04_Figure_04/4C/60min-miniTurbo-STREP(+)/60min-miniTurbo-STREP(+)-LMNB1.tif
- 04_Figure_04/4C/60min-miniTurbo-STREP(+)/60min-miniTurbo-STREP(+)-Merge.tif
- 04_Figure_04/4C/60min-miniTurbo-STREP(+)/60min-miniTurbo-STREP(+)-Streptavidin.tif
- 04_Figure_04/4C/60min-miniTurbo-STREP(+)/60min-miniTurbo-STREP(+)-V5.tif
- 04_Figure_04/4C/60min-miniTurbo-STREP(+)/_FULL-RANGE-60min-miniTurbo-STREP(+).tif
- 04_Figure_04/4C/60min-miniTurbo-STREP(-)/
- 04_Figure_04/4C/60min-miniTurbo-STREP(-)/60min-miniTurbo-STREP(-)-DAPI.tif
- 04_Figure_04/4C/60min-miniTurbo-STREP(-)/60min-miniTurbo-STREP(-)-LMNB1.tif
- 04_Figure_04/4C/60min-miniTurbo-STREP(-)/60min-miniTurbo-STREP(-)-MergeI.tif
- 04_Figure_04/4C/60min-miniTurbo-STREP(-)/60min-miniTurbo-STREP(-)-Streptavidin.tif
- 04_Figure_04/4C/60min-miniTurbo-STREP(-)/60min-miniTurbo-STREP(-)-V5.tif
- 04_Figure_04/4C/60min-miniTurbo-STREP(-)/_FULL-RANGE-60min-miniTurbo-STREP(-).tif
- 04_Figure_04/4C/60min-ultraID-STREP(+)/
- 04_Figure_04/4C/60min-ultraID-STREP(+)/60min-ultraID-STREP(+)-DAPI.tif
- 04_Figure_04/4C/60min-ultraID-STREP(+)/60min-ultraID-STREP(+)-LMNB1.tif
- 04_Figure_04/4C/60min-ultraID-STREP(+)/60min-ultraID-STREP(+)-Merge.tif
- 04_Figure_04/4C/60min-ultraID-STREP(+)/60min-ultraID-STREP(+)-Streptavidin.tif
- 04_Figure_04/4C/60min-ultraID-STREP(+)/60min-ultraID-STREP(+)-V5.tif
- 04_Figure_04/4C/60min-ultraID-STREP(+)/_FULL-RANGE-60min-ultraID-STREP(+).tif
- 04_Figure_04/4C/60min-ultraID-STREP(-)/
- 04_Figure_04/4C/60min-ultraID-STREP(-)/60min-ultraID-STREP(-)-DAPI.tif
- 04_Figure_04/4C/60min-ultraID-STREP(-)/60min-ultraID-STREP(-)-LMNB1.tif
- 04_Figure_04/4C/60min-ultraID-STREP(-)/60min-ultraID-STREP(-)-Merge.tif
- 04_Figure_04/4C/60min-ultraID-STREP(-)/60min-ultraID-STREP(-)-Streptavidin.tif
- 04_Figure_04/4C/60min-ultraID-STREP(-)/60min-ultraID-STREP(-)-V5.tif
- 04_Figure_04/4C/60min-ultraID-STREP(-)/_FULL-RANGE-60min-ultraID-STREP(-).tif
- 04_Figure_04/4C/60min-WT-STREP(+)/
- 04_Figure_04/4C/60min-WT-STREP(+)/60min-WT-STREP(+)-DAPI.tif
- 04_Figure_04/4C/60min-WT-STREP(+)/60min-WT-STREP(+)-LMNB1.tif
- 04_Figure_04/4C/60min-WT-STREP(+)/60min-WT-STREP(+)-Merge.tif
- 04_Figure_04/4C/60min-WT-STREP(+)/60min-WT-STREP(+)-Streptavidin.tif
- 04_Figure_04/4C/60min-WT-STREP(+)/60min-WT-STREP(+)-V5.tif
- 04_Figure_04/4C/60min-WT-STREP(+)/_FULL-RANGE-60min-WT-STREP(+).tif
- 04_Figure_04/4C/60min-WT-STREP(-)/
- 04_Figure_04/4C/60min-WT-STREP(-)/60min-WT-STREP(-)-DAPI.tif
- 04_Figure_04/4C/60min-WT-STREP(-)/60min-WT-STREP(-)-LMNB1.tif
- 04_Figure_04/4C/60min-WT-STREP(-)/60min-WT-STREP(-)-Merge.tif
- 04_Figure_04/4C/60min-WT-STREP(-)/60min-WT-STREP(-)-Streptavidin.tif
- 04_Figure_04/4C/60min-WT-STREP(-)/60min-WT-STREP(-)-V5.tif
- 04_Figure_04/4C/60min-WT-STREP(-)/_FULL-RANGE-60min-WT-STREP(-).tif
- 04_Figure_04/4C/README.docx
- 04_Figure_04/4D/
- 04_Figure_04/4D/Figure_04-PDB-Uncropped-Blot-01.tif
- 04_Figure_04/4E/
- 04_Figure_04/4E/dTAG-0h/
- 04_Figure_04/4E/dTAG-0h/dTAG-0h-DAPI.tif
- 04_Figure_04/4E/dTAG-0h/dTAG-0h-LMNB1.tif
- 04_Figure_04/4E/dTAG-0h/dTAG-0h-Merge.tif
- 04_Figure_04/4E/dTAG-0h/dTAG-0h-V5.tif
- 04_Figure_04/4E/dTAG-0h/_FULL-RANGE-dTAG-0h.tif
- 04_Figure_04/4E/dTAG-24h/
- 04_Figure_04/4E/dTAG-24h/dTAG-24h-DAPI.tif
- 04_Figure_04/4E/dTAG-24h/dTAG-24h-LMNB1.tif
- 04_Figure_04/4E/dTAG-24h/dTAG-24h-Merge.tif
- 04_Figure_04/4E/dTAG-24h/dTAG-24h-V5.tif
- 04_Figure_04/4E/dTAG-24h/_FULL-RANGE-dTAG-24h.tif
- 04_Figure_04/4E/README.docx
- 04_Figure_04/4E/WT-0h/
- 04_Figure_04/4E/WT-0h/WT-0h-DAPI.tif
- 04_Figure_04/4E/WT-0h/WT-0h-LMNB1.tif
- 04_Figure_04/4E/WT-0h/WT-0h-V5.tif
- 04_Figure_04/4E/WT-0h/WT-0h_Merge.tif
- 04_Figure_04/4E/WT-0h/_FULL-RANGE-WT-0h.tif
- 04_Figure_04/4E/WT-24h/
- 04_Figure_04/4E/WT-24h/WT-24h-DAPI.tif
- 04_Figure_04/4E/WT-24h/WT-24h-LMNB1.tif
- 04_Figure_04/4E/WT-24h/WT-24h-Merge.tif
- 04_Figure_04/4E/WT-24h/WT-24h-V5.tif
- 04_Figure_04/4E/WT-24h/_FULL-RANGE-WT-24h.tif
- 04_Figure_04/4F/
- 04_Figure_04/4F/Figure_04-dTAG-Uncropped-Blot-01.tif
- 04_Figure_04/4G/
- 04_Figure_04/4G/FLAG/
- 04_Figure_04/4G/FLAG/FLAG-DAPI.tif
- 04_Figure_04/4G/FLAG/FLAG-FLAG.tif
- 04_Figure_04/4G/FLAG/FLAG-LMNB1.tif
- 04_Figure_04/4G/FLAG/FLAG-Merge.tif
- 04_Figure_04/4G/FLAG/_FULL-RANGE-FLAG.tif
- 04_Figure_04/4G/FLAG-CTRL/
- 04_Figure_04/4G/FLAG-CTRL/FLAG-CTRL-DAPI.tif
- 04_Figure_04/4G/FLAG-CTRL/FLAG-CTRL-FLAG.tif
- 04_Figure_04/4G/FLAG-CTRL/FLAG-CTRL-LMNB1.tif
- 04_Figure_04/4G/FLAG-CTRL/FLAG-CTRL-Merge.tif
- 04_Figure_04/4G/FLAG-CTRL/_FULL-RANGE-FLAG-CTRL.tif
- 04_Figure_04/4G/HA/
- 04_Figure_04/4G/HA/HA-DAPI.tif
- 04_Figure_04/4G/HA/HA-HA.tif
- 04_Figure_04/4G/HA/HA-LMNB1.tif
- 04_Figure_04/4G/HA/HA-Merge.tif
- 04_Figure_04/4G/HA/_FULL-RANGE-HA.tif
- 04_Figure_04/4G/HA-CTRL/
- 04_Figure_04/4G/HA-CTRL/HA-CTRL-DAPI.tif
- 04_Figure_04/4G/HA-CTRL/HA-CTRL-HA.tif
- 04_Figure_04/4G/HA-CTRL/HA-CTRL-LMNB1.tif
- 04_Figure_04/4G/HA-CTRL/HA-CTRL-Merge.tif
- 04_Figure_04/4G/HA-CTRL/_FULL-RANGE-HA-CTRL.tif
- 04_Figure_04/4G/README.docx
- 04_Figure_04/4G/V5/
- 04_Figure_04/4G/V5/V5-DAPI.tif
- 04_Figure_04/4G/V5/V5-LMNB1.tif
- 04_Figure_04/4G/V5/V5-Merge.tif
- 04_Figure_04/4G/V5/V5-V5.tif
- 04_Figure_04/4G/V5/_FULL-RANGE-V5.tif
- 04_Figure_04/4G/V5-CTRL/
- 04_Figure_04/4G/V5-CTRL/V5-CTRL-DAPI.tif
- 04_Figure_04/4G/V5-CTRL/V5-CTRL-LMNB1.tif
- 04_Figure_04/4G/V5-CTRL/V5-CTRL-Merge.tif
- 04_Figure_04/4G/V5-CTRL/V5-CTRL-V5.tif
- 04_Figure_04/4G/V5-CTRL/_FULL-RANGE-V5-CTRL.tif
- 04_Figure_04/4H/
- 04_Figure_04/4H/Figure_04-Epitopes-Uncropped-Blot-01.tif
