# Supplementary material for: qTAG: an adaptable plasmid scaffold for CRISPR-based endogenous tagging
Source: EMBO J. 2024 Dec 12;44(3):947–74. doi: 10.1038/s44318-024-00337-5 (PMC11790981; doi:10.1038/s44318-024-00337-5)
Supplement: Supplementary file 11 — Source data Fig. 5 [file 44318_2024_337_MOESM11_ESM.zip]

Archive with 67 entries (60 files):
- 05_Figure_05/
- 05_Figure_05/5B/
- 05_Figure_05/5B/Bleach Measurements/
- 05_Figure_05/5B/Bleach Measurements/Bleach_Measurements.xlsx
- 05_Figure_05/5B/Images/
- 05_Figure_05/5B/Images/mNeon-0min.tif
- 05_Figure_05/5B/Images/mNeon-10min.tif
- 05_Figure_05/5B/Images/mNeon-15min.tif
- 05_Figure_05/5B/Images/mNeon-20min.tif
- 05_Figure_05/5B/Images/mNeon-5min.tif
- 05_Figure_05/5B/Images/mStayGold-0min.tif
- 05_Figure_05/5B/Images/mStayGold-10min.tif
- 05_Figure_05/5B/Images/mStayGold-15min.tif
- 05_Figure_05/5B/Images/mStayGold-20min.tif
- 05_Figure_05/5B/Images/mStayGold-5min.tif
- 05_Figure_05/5B/Images/README.docx
- 05_Figure_05/5B/Images/_FULL-RANGE-mNeon.tif
- 05_Figure_05/5B/Images/_FULL-RANGE-mStayGold.tif
- 05_Figure_05/5C/
- 05_Figure_05/5C/README.docx
- 05_Figure_05/5C/SIM Time Course/
- 05_Figure_05/5C/SIM Time Course/SIM-ACTB-mStayGold-0min.tif
- 05_Figure_05/5C/SIM Time Course/SIM-ACTB-mStayGold-10min.tif
- 05_Figure_05/5C/SIM Time Course/SIM-ACTB-mStayGold-15min.tif
- 05_Figure_05/5C/SIM Time Course/SIM-ACTB-mStayGold-20min.tif
- 05_Figure_05/5C/SIM Time Course/SIM-ACTB-mStayGold-25min.tif
- 05_Figure_05/5C/SIM Time Course/SIM-ACTB-mStayGold-30min.tif
- 05_Figure_05/5C/SIM Time Course/SIM-ACTB-mStayGold-35min.tif
- 05_Figure_05/5C/SIM Time Course/SIM-ACTB-mStayGold-40min.tif
- 05_Figure_05/5C/SIM Time Course/SIM-ACTB-mStayGold-45min.tif
- 05_Figure_05/5C/SIM Time Course/SIM-ACTB-mStayGold-50min.tif
- 05_Figure_05/5C/SIM Time Course/SIM-ACTB-mStayGold-55min.tif
- 05_Figure_05/5C/SIM Time Course/SIM-ACTB-mStayGold-5min.tif
- 05_Figure_05/5C/SIM Time Course/SIM-ACTB-mStayGold-60min.tif
- 05_Figure_05/5C/SIM Time Course/SIM-ACTB-mStayGold-65min.tif
- 05_Figure_05/5C/SIM Time Course/SIM-ACTB-mStayGold-70min.tif
- 05_Figure_05/5C/SIM Time Course/SIM-ACTB-mStayGold-75min.tif
- 05_Figure_05/5C/SIM-ACTB-mStayGold.tif
- 05_Figure_05/5C/Widefield-ACTB-mStayGold.tif
- 05_Figure_05/5C/_FULL-RANGE-SIM-ACTB-mStayGold.tif
- 05_Figure_05/5C/_FULL-RANGE-Widefield-ACTB-mStayGold.tif
- 05_Figure_05/5D/
- 05_Figure_05/5D/ACTB.tif
- 05_Figure_05/5D/ARL13B.tif
- 05_Figure_05/5D/CANX.tif
- 05_Figure_05/5D/CENPA.tif
- 05_Figure_05/5D/CEP135.tif
- 05_Figure_05/5D/CEP192.tif
- 05_Figure_05/5D/CETN2.tif
- 05_Figure_05/5D/CLTC.tif
- 05_Figure_05/5D/COX8A.tif
- 05_Figure_05/5D/EZR.tif
- 05_Figure_05/5D/GOLGA2.tif
- 05_Figure_05/5D/H2BC11.tif
- 05_Figure_05/5D/LAMP1.tif
- 05_Figure_05/5D/LMNB1.tif
- 05_Figure_05/5D/MAP4.tif
- 05_Figure_05/5D/MAPRE1.tif
- 05_Figure_05/5D/MYO1C.tif
- 05_Figure_05/5D/PCNT.tif
- 05_Figure_05/5D/PEX3.tif
- 05_Figure_05/5D/PXN.tif
- 05_Figure_05/5D/RAB7A.tif
- 05_Figure_05/5D/TJP1.tif
- 05_Figure_05/5D/TOMM20.tif
- 05_Figure_05/5D/TUBA1B.tif
- 05_Figure_05/5D/VIM.tif
