# Supplementary material for: qTAG: an adaptable plasmid scaffold for CRISPR-based endogenous tagging
Source: EMBO J. 2024 Dec 12;44(3):947–74. doi: 10.1038/s44318-024-00337-5 (PMC11790981; doi:10.1038/s44318-024-00337-5)
Supplement: Supplementary file 11 — Source data Fig. 5 [file 44318_2024_337_MOESM11_ESM.zip › 05_Figure_05/5B/Bleach Measurements/Bleach_Measurements.xlsx]

## Sheet: README
Relative cellular Intensity measurements across time (n = 3 biological replicates)

## Sheet: DATA
Time (min)	mNeon-ACTB - Relative Cellular Intensity (I.U)			mStayGold-ACTB - Relative Cellular Intensity (I.U)
	B1	B2	B3	B1	B2	B3
0	1	1	1	1	1	1
1	0.96195	0.928298	0.929568	1.00337	1.00148	1.00307
2	0.926836	0.87053	0.860447	0.995735	0.981099	0.984628
3	0.867515	0.829468	0.807207	1.01259	0.990942	0.975598
4	0.810905	0.767048	0.738477	1.01745	0.976371	0.964773
5	0.760772	0.724036	0.681304	1.01373	0.979805	0.96868
6	0.722396	0.669289	0.629343	1.00692	0.98188	0.955193
7	0.668208	0.640631	0.588083	0.997892	0.990578	0.955341
8	0.638865	0.582856	0.542829	1.0025	0.994806	0.94726
9	0.601057	0.542886	0.507966	0.994015	0.977679	0.956038
10	0.562831	0.506261	0.475006	0.990168	0.984015	0.957713
11	0.519057	0.481214	0.439323	0.985808	0.983808	0.942284
12	0.483208	0.436686	0.412989	0.983463	0.993386	0.92051
13	0.45637	0.416305	0.381304	0.990639	0.974017	0.9202
14	0.435384	0.383642	0.350577	0.992889	0.983198	0.915002
15	0.395287	0.353329	0.326383	1.00418	0.967433	0.908737
16	0.390649	0.33866	0.30647	1.01256	0.971278	0.923527
17	0.361288	0.314517	0.286323	1.02583	0.978993	0.914688
18	0.331783	0.282914	0.270022	1.00237	0.976094	0.909579
19	0.312032	0.272979	0.247018	1.02183	0.973796	0.895495
20	0.295421	0.254945	0.231698	1.0245	0.97276	0.888635
