# Supplementary material for: qTAG: an adaptable plasmid scaffold for CRISPR-based endogenous tagging
Source: EMBO J. 2024 Dec 12;44(3):947–74. doi: 10.1038/s44318-024-00337-5 (PMC11790981; doi:10.1038/s44318-024-00337-5)
Supplement: Supplementary file 12 — Source data Fig. 6 [file 44318_2024_337_MOESM12_ESM.zip]

Archive with 127 entries (96 files):
- 06_Figure_06/
- 06_Figure_06/6B/
- 06_Figure_06/6B/ARL13B-2A-Element.tif
- 06_Figure_06/6B/ARL13B-EFs Promoter.tif
- 06_Figure_06/6B/ARL13B-WT.tif
- 06_Figure_06/6C/
- 06_Figure_06/6C/ARL13B-MINUS-SERUM-CTRL/
- 06_Figure_06/6C/ARL13B-MINUS-SERUM-CTRL/ARL13B-MINUS-SERUM-CTRL-ARL13B.tif
- 06_Figure_06/6C/ARL13B-MINUS-SERUM-CTRL/ARL13B-MINUS-SERUM-CTRL-DAPI.tif
- 06_Figure_06/6C/ARL13B-MINUS-SERUM-CTRL/ARL13B-MINUS-SERUM-CTRL-Merge.tif
- 06_Figure_06/6C/ARL13B-MINUS-SERUM-CTRL/ARL13B-MINUS-SERUM-CTRL-mStayGold.tif
- 06_Figure_06/6C/ARL13B-MINUS-SERUM-CTRL/_FULL-RANGE-ARL13B-MINUS-SERUM-CTRL.tif
- 06_Figure_06/6C/ARL13B-MINUS-SERUM-STG/
- 06_Figure_06/6C/ARL13B-MINUS-SERUM-STG/ARL13B-MINUS-SERUM-STG-ARL13B.tif
- 06_Figure_06/6C/ARL13B-MINUS-SERUM-STG/ARL13B-MINUS-SERUM-STG-DAPI.tif
- 06_Figure_06/6C/ARL13B-MINUS-SERUM-STG/ARL13B-MINUS-SERUM-STG-MERGE.tif
- 06_Figure_06/6C/ARL13B-MINUS-SERUM-STG/ARL13B-MINUS-SERUM-STG-mStayGold.tif
- 06_Figure_06/6C/ARL13B-MINUS-SERUM-STG/_FULL-RANGE-ARL13B-MINUS-SERUM-STG.tif
- 06_Figure_06/6C/ARL13B-PLUS-SERUM-CTRL/
- 06_Figure_06/6C/ARL13B-PLUS-SERUM-CTRL/ARL13B-PLUS-SERUM-CTRL-ARL13B.tif
- 06_Figure_06/6C/ARL13B-PLUS-SERUM-CTRL/ARL13B-PLUS-SERUM-CTRL-DAPI.tif
- 06_Figure_06/6C/ARL13B-PLUS-SERUM-CTRL/ARL13B-PLUS-SERUM-CTRL-Merge.tif
- 06_Figure_06/6C/ARL13B-PLUS-SERUM-CTRL/ARL13B-PLUS-SERUM-CTRL-mStayGold.tif
- 06_Figure_06/6C/ARL13B-PLUS-SERUM-CTRL/_FULL-RANGE-ARL13B-PLUS-SERUM-CTRL.tif
- 06_Figure_06/6C/ARL13B-PLUS-SERUM-STG/
- 06_Figure_06/6C/ARL13B-PLUS-SERUM-STG/ARL13B-PLUS-SERUM-STG-ARL13B.tif
- 06_Figure_06/6C/ARL13B-PLUS-SERUM-STG/ARL13B-PLUS-SERUM-STG-DAPI.tif
- 06_Figure_06/6C/ARL13B-PLUS-SERUM-STG/ARL13B-PLUS-SERUM-STG-Merge.tif
- 06_Figure_06/6C/ARL13B-PLUS-SERUM-STG/ARL13B-PLUS-SERUM-STG-mStayGold.tif
- 06_Figure_06/6C/ARL13B-PLUS-SERUM-STG/_FULL-RANGE-ARL13B-PLUS-SERUM-STG.tif
- 06_Figure_06/6C/README.docx
- 06_Figure_06/6D/
- 06_Figure_06/6D/PLK4-2A-Element.tif
- 06_Figure_06/6D/PLK4-EFs-Promoter.tif
- 06_Figure_06/6D/PLK4-WT.tif
- 06_Figure_06/6E/
- 06_Figure_06/6E/Centrosome Quantification/
- 06_Figure_06/6E/Centrosome Quantification/Centrosome Number Quantification.xlsx
- 06_Figure_06/6E/Images/
- 06_Figure_06/6E/Images/PLK4-CTRL/
- 06_Figure_06/6E/Images/PLK4-CTRL/PLK4-CTRL-CEP135.tif
- 06_Figure_06/6E/Images/PLK4-CTRL/PLK4-CTRL-DAPI.tif
- 06_Figure_06/6E/Images/PLK4-CTRL/PLK4-CTRL-MErge.tif
- 06_Figure_06/6E/Images/PLK4-CTRL/PLK4-CTRL-mStayGold.tif
- 06_Figure_06/6E/Images/PLK4-CTRL/_FULL-RANGE-PLK4-CTRL.tif
- 06_Figure_06/6E/Images/PLK4-STG/
- 06_Figure_06/6E/Images/PLK4-STG/PLK4-STG-CEP135.tif
- 06_Figure_06/6E/Images/PLK4-STG/PLK4-STG-DAPI.tif
- 06_Figure_06/6E/Images/PLK4-STG/PLK4-STG-Merge.tif
- 06_Figure_06/6E/Images/PLK4-STG/PLK4-STG-mStayGold.tif
- 06_Figure_06/6E/Images/PLK4-STG/_FULL-RANGE-PLK4-STG.tif
- 06_Figure_06/6E/Images/README.docx
- 06_Figure_06/6G/
- 06_Figure_06/6G/Figure_06-KO-Uncropped-Blot-01.tif
- 06_Figure_06/6H/
- 06_Figure_06/6H/README.docx
- 06_Figure_06/6H/TP53-gRNA1-CLONE+N/
- 06_Figure_06/6H/TP53-gRNA1-CLONE+N/TP53-G1-CLONE+N_DAPI.tif
- 06_Figure_06/6H/TP53-gRNA1-CLONE+N/TP53-G1-CLONE+N_Merge.tif
- 06_Figure_06/6H/TP53-gRNA1-CLONE+N/TP53-G1-CLONE+N_RGB_TP53.tif
- 06_Figure_06/6H/TP53-gRNA1-CLONE+N/_FULL-RANGE-TP53-G1-CLONE+N.tif
- 06_Figure_06/6H/TP53-gRNA1-CLONE-N/
- 06_Figure_06/6H/TP53-gRNA1-CLONE-N/TP53-G1-CLONE-N_DAPI.tif
- 06_Figure_06/6H/TP53-gRNA1-CLONE-N/TP53-G1-CLONE-N_Merge.tif
- 06_Figure_06/6H/TP53-gRNA1-CLONE-N/TP53-G1-CLONE-N_TP53.tif
- 06_Figure_06/6H/TP53-gRNA1-CLONE-N/_FULL-RANGE-TP53-G1-CLONE-N.tif
- 06_Figure_06/6H/TP53-gRNA1-POOL+N/
- 06_Figure_06/6H/TP53-gRNA1-POOL+N/TP53-G1-POOL+N_DAPI.tif
- 06_Figure_06/6H/TP53-gRNA1-POOL+N/TP53-G1-POOL+N_Merge.tif
- 06_Figure_06/6H/TP53-gRNA1-POOL+N/TP53-G1-POOL+N_TP53.tif
- 06_Figure_06/6H/TP53-gRNA1-POOL+N/_FULL-RANGE-TP53-G1-POOL+N.tif
- 06_Figure_06/6H/TP53-gRNA1-POOL-N/
- 06_Figure_06/6H/TP53-gRNA1-POOL-N/TP53-G1-POOL-N_DAPI.tif
- 06_Figure_06/6H/TP53-gRNA1-POOL-N/TP53-G1-POOL-N_Merge.tif
- 06_Figure_06/6H/TP53-gRNA1-POOL-N/TP53-G1-POOL-N_TP53.tif
- 06_Figure_06/6H/TP53-gRNA1-POOL-N/_FULL-RANGE-TP53-G1-POOL-N.tif
- 06_Figure_06/6H/TP53-gRNA2-CLONE+N/
- 06_Figure_06/6H/TP53-gRNA2-CLONE+N/TP53-G2-CLONE+N_DAPI.tif
- 06_Figure_06/6H/TP53-gRNA2-CLONE+N/TP53-G2-CLONE+N_Merge.tif
- 06_Figure_06/6H/TP53-gRNA2-CLONE+N/TP53-G2-CLONE+N_TP53.tif
- 06_Figure_06/6H/TP53-gRNA2-CLONE+N/_FULL-RANGE-TP53-G2-CLONE+N.tif
- 06_Figure_06/6H/TP53-gRNA2-CLONE-N/
- 06_Figure_06/6H/TP53-gRNA2-CLONE-N/TP53-G2-CLONE-N_DAPI.tif
- 06_Figure_06/6H/TP53-gRNA2-CLONE-N/TP53-G2-CLONE-N_Merge.tif
- 06_Figure_06/6H/TP53-gRNA2-CLONE-N/TP53-G2-CLONE-N_TP53.tif
- 06_Figure_06/6H/TP53-gRNA2-CLONE-N/_FULL-RANGE-TP53-G2-CLONE-N.tif
- 06_Figure_06/6H/TP53-gRNA2-POOL+N/
- 06_Figure_06/6H/TP53-gRNA2-POOL+N/TP53-G2-POOL+N_DAPI.tif
- 06_Figure_06/6H/TP53-gRNA2-POOL+N/TP53-G2-POOL+N_Merge.tif
- 06_Figure_06/6H/TP53-gRNA2-POOL+N/TP53-G2-POOL+N_TP53.tif
- 06_Figure_06/6H/TP53-gRNA2-POOL+N/_FULL-RANGE-TP53-G2-POOL+N.tif
- 06_Figure_06/6H/TP53-gRNA2-POOL-N/
- 06_Figure_06/6H/TP53-gRNA2-POOL-N/TP53-G2-POOL-N_DAPI.tif
- 06_Figure_06/6H/TP53-gRNA2-POOL-N/TP53-G2-POOL-N_Merge.tif
- 06_Figure_06/6H/TP53-gRNA2-POOL-N/TP53-G2-POOL-N_TP53.tif
- 06_Figure_06/6H/TP53-gRNA2-POOL-N/_FULL-RANGE-TP53-G2-POOL-N.tif
- 06_Figure_06/6H/TP53-WT+N/
- 06_Figure_06/6H/TP53-WT+N/TP53-WT+N_Merge.tif
- 06_Figure_06/6H/TP53-WT+N/TP53-WT+N_RGB_DAPI.tif
- 06_Figure_06/6H/TP53-WT+N/TP53-WT+N_TP53.tif
- 06_Figure_06/6H/TP53-WT+N/_FULL-RANGE-TP53-WT+N.tif
- 06_Figure_06/6H/TP53-WT-N/
- 06_Figure_06/6H/TP53-WT-N/TP53-WT-N_DAPI.tif
- 06_Figure_06/6H/TP53-WT-N/TP53-WT-N_Merge.tif
- 06_Figure_06/6H/TP53-WT-N/TP53-WT-N_TP53.tif
- 06_Figure_06/6H/TP53-WT-N/_FULL-RANGE-TP53-WT-N.tif
- 06_Figure_06/6J/
- 06_Figure_06/6J/Figure_06-AAVS1-Uncropped-Gel-01.tif
- 06_Figure_06/6K/
- 06_Figure_06/6K/AAVS1-EF1A-GFP/
- 06_Figure_06/6K/AAVS1-EF1A-GFP/AAVS1-EF1A-GFP_Merge.tif
- 06_Figure_06/6K/AAVS1-EF1A-GFP/AAVS1-EF1A-GFP_moxGFP.tif
- 06_Figure_06/6K/AAVS1-EF1A-GFP/AAVS1-EF1A-GFP_SiR-DNA.tif
- 06_Figure_06/6K/AAVS1-EF1A-GFP/_FULL-RANGE-AAVS1-EF1A-GFP.tif
- 06_Figure_06/6K/AAVS1-PGK-GFP/
- 06_Figure_06/6K/AAVS1-PGK-GFP/AAVS1-PGK-GFP_Merge.tif
- 06_Figure_06/6K/AAVS1-PGK-GFP/AAVS1-PGK-GFP_moxGFP.tif
- 06_Figure_06/6K/AAVS1-PGK-GFP/AAVS1-PGK-GFP_SiR-DNA.tif
- 06_Figure_06/6K/AAVS1-PGK-GFP/_FULL-RANGE-AAVS1-PGK-GFP.tif
- 06_Figure_06/6K/AAVS1-WT/
- 06_Figure_06/6K/AAVS1-WT/AAVS1-WT_Merge.tif
- 06_Figure_06/6K/AAVS1-WT/AAVS1-WT_moxGFP.tif
- 06_Figure_06/6K/AAVS1-WT/AAVS1-WT_SiR-DNA.tif
- 06_Figure_06/6K/AAVS1-WT/_FULL-RANGE-AAVS1-WT.tif
- 06_Figure_06/6K/README.docx
- 06_Figure_06/6L/
- 06_Figure_06/6L/AAVS1 moxGFP Localization Quantification.xlsx
