# Supplementary material for: qTAG: an adaptable plasmid scaffold for CRISPR-based endogenous tagging
Source: EMBO J. 2024 Dec 12;44(3):947–74. doi: 10.1038/s44318-024-00337-5 (PMC11790981; doi:10.1038/s44318-024-00337-5)
Supplement: Supplementary file 12 — Source data Fig. 6 [file 44318_2024_337_MOESM12_ESM.zip › 06_Figure_06/6E/Centrosome Quantification/Centrosome Number Quantification.xlsx]

## Sheet: README
The number of centrosomes per cell was quantified across imaging fields and expressed as a ratio. (n = 3 biological replicates)

## Sheet: DATA
	PLK4 WT					PLK4 mStayGold
Centrosome Number/Cell	0	1	2	3+	Total	0	1	2	3+	Total
B1	1	86	19	7	113	1	100	34	7	142
%	0.884956	76.1062	16.8142	6.19469		0.704225	70.4225	23.9437	4.92958
B2	0	109	27	5	141	3	111	22	9	145
%	0	77.305	19.1489	3.5461		2.06897	76.5517	15.1724	6.2069
B3	1	99	33	2	135	0	101	20	8	129
%	0.740741	73.3333	24.4444	1.48148		0	78.2946	15.5039	6.20155
