# Supplementary material for: qTAG: an adaptable plasmid scaffold for CRISPR-based endogenous tagging
Source: EMBO J. 2024 Dec 12;44(3):947–74. doi: 10.1038/s44318-024-00337-5 (PMC11790981; doi:10.1038/s44318-024-00337-5)
Supplement: Supplementary file 12 — Source data Fig. 6 [file 44318_2024_337_MOESM12_ESM.zip › 06_Figure_06/6L/AAVS1 moxGFP Localization Quantification.xlsx]

## Sheet: README
Cells with or without the expression of moxGFP quantified across imaging fields and expressed as a ratio. (n = 3 biological replicates)

## Sheet: DATA
WT				PGK GFP				EF1a GFP
Total B1	No Localization	GFP Diffuse	GFP Localization	Total B1	No Localization	GFP Diffuse	GFP Localization	Total B1	No Localization	GFP Diffuse	GFP Localization
1004	1004		0	1006	64		942	630	10		620
%	100	0	0	%	6.36183	0	93.6382	%	1.5873	0	98.4127
Total B2	No Localization	GFP Diffuse	GFP Localization	Total B2	No Localization	GFP Diffuse	GFP Localization	Total B2	No Localization	GFP Diffuse	GFP Localization
658	658		0	1079	69		1010	929	16		913
%	100	0	0	%	6.39481	0	93.6052	%	1.72228	0	98.2777
Total B3	No Localization	GFP Diffuse	GFP Localization	Total B3	No Localization	GFP Diffuse	GFP Localization	Total B3	No Localization	GFP Diffuse	GFP Localization
980	980		0	632	31		601	865	13		852
%	100	0	0	%	4.90506	0	95.0949	%	1.50289	0	98.4971
