# Supplementary material for: qTAG: an adaptable plasmid scaffold for CRISPR-based endogenous tagging
Source: EMBO J. 2024 Dec 12;44(3):947–74. doi: 10.1038/s44318-024-00337-5 (PMC11790981; doi:10.1038/s44318-024-00337-5)
Supplement: Supplementary file 13 — Source data Figure EV1 [file 44318_2024_337_MOESM13_ESM.zip]

Archive with 114 entries (81 files):
- 07_Figure_EV1/
- 07_Figure_EV1/A/
- 07_Figure_EV1/A/Imaging/
- 07_Figure_EV1/A/Imaging/HAP1-CTRL/
- 07_Figure_EV1/A/Imaging/HAP1-CTRL/HAP1-CTRL_DAPI.tif
- 07_Figure_EV1/A/Imaging/HAP1-CTRL/HAP1-CTRL_GFP.tif
- 07_Figure_EV1/A/Imaging/HAP1-CTRL/HAP1-CTRL_Merge.tif
- 07_Figure_EV1/A/Imaging/HAP1-CTRL/_FULL-RANGE-HAP1-CTRL.tif
- 07_Figure_EV1/A/Imaging/HAP1-HDR/
- 07_Figure_EV1/A/Imaging/HAP1-HDR/HAP1-HDR_DAPI.tif
- 07_Figure_EV1/A/Imaging/HAP1-HDR/HAP1-HDR_GFP.tif
- 07_Figure_EV1/A/Imaging/HAP1-HDR/HAP1-HDR_Merge.tif
- 07_Figure_EV1/A/Imaging/HAP1-HDR/_FULL-RANGE-HAP1-HDR.tif
- 07_Figure_EV1/A/Imaging/HAP1-MMEJ/
- 07_Figure_EV1/A/Imaging/HAP1-MMEJ/HAP1-MMEJ_DAPI.tif
- 07_Figure_EV1/A/Imaging/HAP1-MMEJ/HAP1-MMEJ_GFP.tif
- 07_Figure_EV1/A/Imaging/HAP1-MMEJ/HAP1-MMEJ_Merge_RGB.tif
- 07_Figure_EV1/A/Imaging/HAP1-MMEJ/_FULL-RANGE-HAP1-MMEJ.tif
- 07_Figure_EV1/A/Imaging/README.docx
- 07_Figure_EV1/A/Selection Enrichment Quantification/
- 07_Figure_EV1/A/Selection Enrichment Quantification/Selection_Enrichment_Quantification.xlsx
- 07_Figure_EV1/B/
- 07_Figure_EV1/B/Images/
- 07_Figure_EV1/B/Images/ARPE-CTRL/
- 07_Figure_EV1/B/Images/ARPE-CTRL/ARPE-CTRL_DAPI.tif
- 07_Figure_EV1/B/Images/ARPE-CTRL/ARPE-CTRL_GFP.tif
- 07_Figure_EV1/B/Images/ARPE-CTRL/ARPE-CTRL_Merge.tif
- 07_Figure_EV1/B/Images/ARPE-CTRL/_FULL-RANGE-ARPE-CTRL.tif
- 07_Figure_EV1/B/Images/ARPE-HDR/
- 07_Figure_EV1/B/Images/ARPE-HDR/ARPE-HDR_DAPI.tif
- 07_Figure_EV1/B/Images/ARPE-HDR/ARPE-HDR_GFP.tif
- 07_Figure_EV1/B/Images/ARPE-HDR/ARPE-HDR_Merge.tif
- 07_Figure_EV1/B/Images/ARPE-HDR/_FULL-RANGE-ARPE-HDR.tif
- 07_Figure_EV1/B/Images/ARPE-MMEJ/
- 07_Figure_EV1/B/Images/ARPE-MMEJ/ARPE-MMEJ_DAPI.tif
- 07_Figure_EV1/B/Images/ARPE-MMEJ/ARPE-MMEJ_GFP.tif
- 07_Figure_EV1/B/Images/ARPE-MMEJ/ARPE-MMEJ_Merge.tif
- 07_Figure_EV1/B/Images/ARPE-MMEJ/_FULL-RANGE-ARPE-MMEJ.tif
- 07_Figure_EV1/B/Images/README.docx
- 07_Figure_EV1/B/Selection Enrichment Quantification/
- 07_Figure_EV1/B/Selection Enrichment Quantification/Selection_Enrichment_Quantification.xlsx
- 07_Figure_EV1/C/
- 07_Figure_EV1/C/Imaging/
- 07_Figure_EV1/C/Imaging/README.docx
- 07_Figure_EV1/C/Imaging/U2OS-CTRL/
- 07_Figure_EV1/C/Imaging/U2OS-CTRL/U2OS-CTRL_U2OS-CTRL_RGB.tif
- 07_Figure_EV1/C/Imaging/U2OS-CTRL/U2OS-CTRL_U2OS-CTRL_RGB_QT DAPI.tif
- 07_Figure_EV1/C/Imaging/U2OS-CTRL/U2OS-CTRL_U2OS-CTRL_RGB_QT GFP.tif
- 07_Figure_EV1/C/Imaging/U2OS-CTRL/_FULL-RANGE-U2OS-CTRL.tif
- 07_Figure_EV1/C/Imaging/U2OS-HDR/
- 07_Figure_EV1/C/Imaging/U2OS-HDR/U2OS-HDR_U2OS-HDR_RGB.tif
- 07_Figure_EV1/C/Imaging/U2OS-HDR/U2OS-HDR_U2OS-HDR_RGB_QT DAPI.tif
- 07_Figure_EV1/C/Imaging/U2OS-HDR/U2OS-HDR_U2OS-HDR_RGB_QT GFP.tif
- 07_Figure_EV1/C/Imaging/U2OS-HDR/_FULL-RANGE-U2OS-HDR.tif
- 07_Figure_EV1/C/Imaging/U2OS-MMEJ/
- 07_Figure_EV1/C/Imaging/U2OS-MMEJ/U2OS-MMEJ_U2OS-MMEJ_RGB.tif
- 07_Figure_EV1/C/Imaging/U2OS-MMEJ/U2OS-MMEJ_U2OS-MMEJ_RGB_QT DAPI.tif
- 07_Figure_EV1/C/Imaging/U2OS-MMEJ/U2OS-MMEJ_U2OS-MMEJ_RGB_QT GFP.tif
- 07_Figure_EV1/C/Imaging/U2OS-MMEJ/_FULL-RANGE-U2OS-MMEJ.tif
- 07_Figure_EV1/C/Selection Enrichment Quantification/
- 07_Figure_EV1/C/Selection Enrichment Quantification/Selection_Enrichment_Quantification.xlsx
- 07_Figure_EV1/D/
- 07_Figure_EV1/D/Alt-Cells-Selection-Enrichment-Uncropped-Gel.tif
- 07_Figure_EV1/E/
- 07_Figure_EV1/E/Imaging/
- 07_Figure_EV1/E/Imaging/BLAST_CTRL/
- 07_Figure_EV1/E/Imaging/BLAST_CTRL/BLAST_CTRL_DAPI.tif
- 07_Figure_EV1/E/Imaging/BLAST_CTRL/BLAST_CTRL_GFP.tif
- 07_Figure_EV1/E/Imaging/BLAST_CTRL/BLAST_CTRL_Merge.tif
- 07_Figure_EV1/E/Imaging/BLAST_CTRL/_FULL-RANGE-BLAST_CTRL.tif
- 07_Figure_EV1/E/Imaging/BLAST_SEL/
- 07_Figure_EV1/E/Imaging/BLAST_SEL/BLAST_SEL_DAPI.tif
- 07_Figure_EV1/E/Imaging/BLAST_SEL/BLAST_SEL_GFP.tif
- 07_Figure_EV1/E/Imaging/BLAST_SEL/BLAST_SEL_Merge.tif
- 07_Figure_EV1/E/Imaging/BLAST_SEL/_FULL-RANGE-BLAST_SEL.tif
- 07_Figure_EV1/E/Imaging/PURO_CTRL/
- 07_Figure_EV1/E/Imaging/PURO_CTRL/PURO_CTRL_DAPI.tif
- 07_Figure_EV1/E/Imaging/PURO_CTRL/PURO_CTRL_GFP.tif
- 07_Figure_EV1/E/Imaging/PURO_CTRL/PURO_CTRL_Merge.tif
- 07_Figure_EV1/E/Imaging/PURO_CTRL/_FULL-RANGE-PURO_CTRL.tif
- 07_Figure_EV1/E/Imaging/PURO_SEL/
- 07_Figure_EV1/E/Imaging/PURO_SEL/PURO_SEL_DAPI.tif
- 07_Figure_EV1/E/Imaging/PURO_SEL/PURO_SEL_GFP.tif
- 07_Figure_EV1/E/Imaging/PURO_SEL/PURO_SEL_Merge.tif
- 07_Figure_EV1/E/Imaging/PURO_SEL/_FULL-RANGE-PURO_SEL.tif
- 07_Figure_EV1/E/Imaging/README.docx
- 07_Figure_EV1/E/Imaging/ZEO_CTRL/
- 07_Figure_EV1/E/Imaging/ZEO_CTRL/ZEO_CTRL_DAPI.tif
- 07_Figure_EV1/E/Imaging/ZEO_CTRL/ZEO_CTRL_GFP.tif
- 07_Figure_EV1/E/Imaging/ZEO_CTRL/ZEO_CTRL_Merge.tif
- 07_Figure_EV1/E/Imaging/ZEO_CTRL/_FULL-RANGE-ZEO_CTRL.tif
- 07_Figure_EV1/E/Imaging/ZEO_SEL/
- 07_Figure_EV1/E/Imaging/ZEO_SEL/ZEO_SEL_DAPI.tif
- 07_Figure_EV1/E/Imaging/ZEO_SEL/ZEO_SEL_GFP.tif
- 07_Figure_EV1/E/Imaging/ZEO_SEL/ZEO_SEL_Merge.tif
- 07_Figure_EV1/E/Imaging/ZEO_SEL/_FULL-RANGE-ZEO_SEL.tif
- 07_Figure_EV1/E/Selection Enrichment Quantification/
- 07_Figure_EV1/E/Selection Enrichment Quantification/Selection_Enrichment_Quantification.xlsx
- 07_Figure_EV1/F/
- 07_Figure_EV1/F/Alt-Markers-Selections-Uncropped-Gel.tif
- 07_Figure_EV1/H/
- 07_Figure_EV1/H/README.docx
- 07_Figure_EV1/H/TUBA TAG/
- 07_Figure_EV1/H/TUBA TAG/TUBA TAG_DAPI.tif
- 07_Figure_EV1/H/TUBA TAG/TUBA TAG_Merge.tif
- 07_Figure_EV1/H/TUBA TAG/TUBA TAG_mScarlet.tif
- 07_Figure_EV1/H/TUBA TAG/TUBA TAG_OCT4.tif
- 07_Figure_EV1/H/TUBA TAG/_FULL-RANGE-TUBA TAG.tif
- 07_Figure_EV1/H/TUBA WT/
- 07_Figure_EV1/H/TUBA WT/TUBA WT_DAPI.tif
- 07_Figure_EV1/H/TUBA WT/TUBA WT_Merge.tif
- 07_Figure_EV1/H/TUBA WT/TUBA WT_mScarlet.tif
- 07_Figure_EV1/H/TUBA WT/TUBA WT_OCT4.tif
- 07_Figure_EV1/H/TUBA WT/_FULL-RANGE-TUBA WT.tif
