# Supplementary material for: qTAG: an adaptable plasmid scaffold for CRISPR-based endogenous tagging
Source: EMBO J. 2024 Dec 12;44(3):947–74. doi: 10.1038/s44318-024-00337-5 (PMC11790981; doi:10.1038/s44318-024-00337-5)
Supplement: Supplementary file 13 — Source data Figure EV1 [file 44318_2024_337_MOESM13_ESM.zip › 07_Figure_EV1/A/Selection Enrichment Quantification/Selection_Enrichment_Quantification.xlsx]

## Sheet: README
Proportion of cells within the GFP+ gate (n = 3 biological replicates)

## Sheet: DATA
HDR - % GFP+			MMEJ - % GFP+
WT	HDR Initial Tagged Pool	HDR Selected Pool	WT	MMEJ Initial Tagged Pool	MMEJ Selected Pool
0.00033	0.56	88.3	0.0066	0.35	88.1
0	0.77	89.2	0.003	0.48	79.5
0.0002	0.409	87.9	0.0002	0.559	86.2
