# Supplementary material for: qTAG: an adaptable plasmid scaffold for CRISPR-based endogenous tagging
Source: EMBO J. 2024 Dec 12;44(3):947–74. doi: 10.1038/s44318-024-00337-5 (PMC11790981; doi:10.1038/s44318-024-00337-5)
Supplement: Supplementary file 13 — Source data Figure EV1 [file 44318_2024_337_MOESM13_ESM.zip › 07_Figure_EV1/C/Selection Enrichment Quantification/Selection_Enrichment_Quantification.xlsx]

## Sheet: README
Proportion of cells within the GFP+ gate (n = 3 biological replicates)

## Sheet: DATA
HDR - % GFP+			MMEJ - % GFP+
WT	HDR Initial Tagged Pool	HDR Selected Pool	WT	MMEJ Initial Tagged Pool	MMEJ Selected Pool
0	0.501	97.7	0	0.27	75
0	0.631	95.1	0.001	0.35	72.2
0	0.58	97.2	0	0.463	79
