# Supplementary material for: qTAG: an adaptable plasmid scaffold for CRISPR-based endogenous tagging
Source: EMBO J. 2024 Dec 12;44(3):947–74. doi: 10.1038/s44318-024-00337-5 (PMC11790981; doi:10.1038/s44318-024-00337-5)
Supplement: Supplementary file 14 — Source data Figure EV2 [file 44318_2024_337_MOESM14_ESM.zip]

Archive with 40 entries (27 files):
- 08_Figure_EV2/
- 08_Figure_EV2/A/
- 08_Figure_EV2/A/FLUO-ACTB/
- 08_Figure_EV2/A/FLUO-ACTB/FLUO-ACTB_Merge.tif
- 08_Figure_EV2/A/FLUO-ACTB/FLUO-ACTB_mStayGold.tif
- 08_Figure_EV2/A/FLUO-ACTB/FLUO-ACTB_SiR-DNA.tif
- 08_Figure_EV2/A/FLUO-ACTB/_FULL-RANGE-FLUO-ACTB.tif
- 08_Figure_EV2/A/FLUO-CANX/
- 08_Figure_EV2/A/FLUO-CANX/FLUO-CANX_Merge.tif
- 08_Figure_EV2/A/FLUO-CANX/FLUO-CANX_mStayGold.tif
- 08_Figure_EV2/A/FLUO-CANX/FLUO-CANX_SiR-DNA.tif
- 08_Figure_EV2/A/FLUO-CANX/_FULL-RANGE-FLUO-CANX.tif
- 08_Figure_EV2/A/FLUO-CLTC/
- 08_Figure_EV2/A/FLUO-CLTC/FLUO-CLTC_Merge.tif
- 08_Figure_EV2/A/FLUO-CLTC/FLUO-CLTC_mStayGold.tif
- 08_Figure_EV2/A/FLUO-CLTC/FLUO-CLTC_SiR-DNA.tif
- 08_Figure_EV2/A/FLUO-CLTC/_FULL-RANGE-FLUO-CLTC.tif
- 08_Figure_EV2/A/FLUO-CTRL/
- 08_Figure_EV2/A/FLUO-CTRL/FLUO-CTRL_Merge.tif
- 08_Figure_EV2/A/FLUO-CTRL/FLUO-CTRL_mStayGold.tif
- 08_Figure_EV2/A/FLUO-CTRL/FLUO-CTRL_SiR-DNA.tif
- 08_Figure_EV2/A/FLUO-CTRL/_FULL-RANGE-FLUO-CTRL.tif
- 08_Figure_EV2/A/FLUO-PXN/
- 08_Figure_EV2/A/FLUO-PXN/FLUO-PXN_Merge.tif
- 08_Figure_EV2/A/FLUO-PXN/FLUO-PXN_mStayGold.tif
- 08_Figure_EV2/A/FLUO-PXN/FLUO-PXN_SiR-DNA.tif
- 08_Figure_EV2/A/FLUO-PXN/_FULL-RANGE-FLUO-PXN.tif
- 08_Figure_EV2/A/README.docx
- 08_Figure_EV2/B/
- 08_Figure_EV2/B/Localization Quantification.xlsx
- 08_Figure_EV2/C/
- 08_Figure_EV2/C/README.docx
- 08_Figure_EV2/D/
- 08_Figure_EV2/D/ACTB-Clonal-Outcomes.tif
- 08_Figure_EV2/E/
- 08_Figure_EV2/E/PXN-Clonal-Outcomes.tif
- 08_Figure_EV2/F/
- 08_Figure_EV2/F/CANX-Clonal-Outcomes.tif
- 08_Figure_EV2/G/
- 08_Figure_EV2/G/CLTC-Clonal-Outcomes.tif
