# Supplementary material for: qTAG: an adaptable plasmid scaffold for CRISPR-based endogenous tagging
Source: EMBO J. 2024 Dec 12;44(3):947–74. doi: 10.1038/s44318-024-00337-5 (PMC11790981; doi:10.1038/s44318-024-00337-5)
Supplement: Supplementary file 14 — Source data Figure EV2 [file 44318_2024_337_MOESM14_ESM.zip › 08_Figure_EV2/B/Localization Quantification.xlsx]

## Sheet: README
Cells with or without the expression of mStayGold quantified across imaging fields and expressed as a ratio. (n = 3 biological replicates)

## Sheet: DATA
WT				ACTB				PXN				CANX				CLTC
Total B1	No Localization	GFP Diffuse	GFP Localization	Total B1	No Localization	GFP Diffuse	GFP Localization	Total B1	No Localization	GFP Diffuse	GFP Localization	Total B1	No Localization	GFP Diffuse	GFP Localization	Total B1	No Localization	GFP Diffuse	GFP Localization
624	624	0	0	622	20	66	536	745	1	12	732	716	1	2	713	760	4	2	754
%	100	0	0	%	3.21543	10.6109	86.1736	%	0.134228	1.61074	98.255	%	0.139665	0.27933	99.581	%	0.526316	0.263158	99.2105
Total B2	No Localization	GFP Diffuse	GFP Localization	Total B2	No Localization	GFP Diffuse	GFP Localization	Total B2	No Localization	GFP Diffuse	GFP Localization	Total B2	No Localization	GFP Diffuse	GFP Localization	Total B2	No Localization	GFP Diffuse	GFP Localization
634	634	0	0	830	82	75	673	708	2	9	697	759	3	9	747	841	4	0	837
%	100	0	0	%	9.87952	9.03614	81.0843	%	0.282486	1.27119	98.4463	%	0.395257	1.18577	98.419	%	0.475624	0	99.5244
Total B3	No Localization	GFP Diffuse	GFP Localization	Total B3	No Localization	GFP Diffuse	GFP Localization	Total B3	No Localization	GFP Diffuse	GFP Localization	Total B3	No Localization	GFP Diffuse	GFP Localization	Total B3	No Localization	GFP Diffuse	GFP Localization
721	721	0	0	861	39	68	754	565	0	6	559	687	0	0	687	701	6	0	695
%	100	0	0	%	4.52962	7.89779	87.5726	%	0	1.06195	98.9381	%	0	0	100	%	0.85592	0	99.1441
