# Supplementary material for: qTAG: an adaptable plasmid scaffold for CRISPR-based endogenous tagging
Source: EMBO J. 2024 Dec 12;44(3):947–74. doi: 10.1038/s44318-024-00337-5 (PMC11790981; doi:10.1038/s44318-024-00337-5)
Supplement: Supplementary file 15 — Source data Figure EV3 [file 44318_2024_337_MOESM15_ESM.zip]

Archive with 36 entries (25 files):
- 09_Figure_EV3/
- 09_Figure_EV3/A/
- 09_Figure_EV3/A/HDR-H2BH/
- 09_Figure_EV3/A/HDR-H2BH/HDR-MMEJ-H2BH_Merge.tif
- 09_Figure_EV3/A/HDR-H2BH/HDR-MMEJ-H2BH_mStayGold.tif
- 09_Figure_EV3/A/HDR-H2BH/HDR-MMEJ-H2BH_SiR-DNA.tif
- 09_Figure_EV3/A/HDR-H2BH/_FULL-RANGE-HDR-MMEJ-H2BH.tif
- 09_Figure_EV3/A/HDR-MMEJ-CTRL/
- 09_Figure_EV3/A/HDR-MMEJ-CTRL/HDR-MMEJ-CTRL_Merge.tif
- 09_Figure_EV3/A/HDR-MMEJ-CTRL/HDR-MMEJ-CTRL_mStayGold.tif
- 09_Figure_EV3/A/HDR-MMEJ-CTRL/HDR-MMEJ-CTRL_SiR-DNA.tif
- 09_Figure_EV3/A/HDR-MMEJ-CTRL/_FULL-RANGE-HDR-MMEJ-CTRL.tif
- 09_Figure_EV3/A/HDR-MMEJ-H2BH/
- 09_Figure_EV3/A/HDR-MMEJ-H2BH/HDR-MMEJ-H2BH_Merge.tif
- 09_Figure_EV3/A/HDR-MMEJ-H2BH/HDR-MMEJ-H2BH_mStayGold.tif
- 09_Figure_EV3/A/HDR-MMEJ-H2BH/HDR-MMEJ-H2BH_SiR-DNA.tif
- 09_Figure_EV3/A/HDR-MMEJ-H2BH/_FULL-RANGE-HDR-MMEJ-H2BH.tif
- 09_Figure_EV3/A/HDR-MMEJ-H2BM/
- 09_Figure_EV3/A/HDR-MMEJ-H2BM/HDR-MMEJ-H2BM_Merge.tif
- 09_Figure_EV3/A/HDR-MMEJ-H2BM/HDR-MMEJ-H2BM_mStayGold.tif
- 09_Figure_EV3/A/HDR-MMEJ-H2BM/HDR-MMEJ-H2BM_SiR-DNA.tif
- 09_Figure_EV3/A/HDR-MMEJ-H2BM/_FULL-RANGE-HDR-MMEJ-H2BM.tif
- 09_Figure_EV3/A/MMEJ-H2BM/
- 09_Figure_EV3/A/MMEJ-H2BM/HDR-MMEJ-H2BM_Merge.tif
- 09_Figure_EV3/A/MMEJ-H2BM/HDR-MMEJ-H2BM_mStayGold.tif
- 09_Figure_EV3/A/MMEJ-H2BM/HDR-MMEJ-H2BM_SiR-DNA.tif
- 09_Figure_EV3/A/MMEJ-H2BM/_FULL-RANGE-HDR-MMEJ-H2BM.tif
- 09_Figure_EV3/A/README.docx
- 09_Figure_EV3/B/
- 09_Figure_EV3/B/Localization Quantification.xlsx
- 09_Figure_EV3/C/
- 09_Figure_EV3/C/README.docx
- 09_Figure_EV3/D/
- 09_Figure_EV3/D/H2BC11-HDR-Clonal-Outcomes.tif
- 09_Figure_EV3/E/
- 09_Figure_EV3/E/H2BC11-MMEJ-Clonal-Outcomes.tif
