# Supplementary material for: qTAG: an adaptable plasmid scaffold for CRISPR-based endogenous tagging
Source: EMBO J. 2024 Dec 12;44(3):947–74. doi: 10.1038/s44318-024-00337-5 (PMC11790981; doi:10.1038/s44318-024-00337-5)
Supplement: Supplementary file 15 — Source data Figure EV3 [file 44318_2024_337_MOESM15_ESM.zip › 09_Figure_EV3/B/Localization Quantification.xlsx]

## Sheet: README
Cells with or without the expression of mStayGold quantified across imaging fields and expressed as a ratio. (n = 3 biological replicates)

## Sheet: DATA
WT				H2BC11-mStayGold-Puro HDR				H2BC11-mStayGold-Puro-MMEJ
Total B1	No Localization	GFP Diffuse	GFP Localization	Total B1	No Localization	GFP Diffuse	GFP Localization	Total B1	No Localization	GFP Diffuse	GFP Localization
928	928	0	0	718	13	0	705	606	73	0	533
%	100	0	0	%	1.81058	0	98.1894	%	12.0462	0	87.9538
Total B2	No Localization	GFP Diffuse	GFP Localization	Total B2	No Localization	GFP Diffuse	GFP Localization	Total B2	No Localization	GFP Diffuse	GFP Localization
889	889	0	0	832	37	0	795	797	78	0	719
%	100	0	0	%	4.44712	0	95.5529	%	9.7867	0	90.2133
Total B3	No Localization	GFP Diffuse	GFP Localization	Total B3	No Localization	GFP Diffuse	GFP Localization	Total B3	No Localization	GFP Diffuse	GFP Localization
1002	1002	0	0	788	38	0	750	788	94	0	694
%	100	0	0	%	4.82234	0	95.1777	%	11.9289	0	88.0711
