# Supplementary material for: qTAG: an adaptable plasmid scaffold for CRISPR-based endogenous tagging
Source: EMBO J. 2024 Dec 12;44(3):947–74. doi: 10.1038/s44318-024-00337-5 (PMC11790981; doi:10.1038/s44318-024-00337-5)
Supplement: Supplementary file 16 — Source data Figure EV4 [file 44318_2024_337_MOESM16_ESM.zip]

Archive with 32 entries (23 files):
- 10_Figure_EV4/
- 10_Figure_EV4/A/
- 10_Figure_EV4/A/NONFLUO-FLUO-CTRL/
- 10_Figure_EV4/A/NONFLUO-FLUO-CTRL/NONFLUO-FLUO-CTRL_DAPI.tif
- 10_Figure_EV4/A/NONFLUO-FLUO-CTRL/NONFLUO-FLUO-CTRL_LMNB1.tif
- 10_Figure_EV4/A/NONFLUO-FLUO-CTRL/NONFLUO-FLUO-CTRL_Merge.tif
- 10_Figure_EV4/A/NONFLUO-FLUO-CTRL/NONFLUO-FLUO-CTRL_V5.tif
- 10_Figure_EV4/A/NONFLUO-FLUO-CTRL/NONFLUO-FLUO-mStayGold.tif
- 10_Figure_EV4/A/NONFLUO-FLUO-CTRL/_FULL-RANGE-NONFLUO-FLUO-CTRL.tif
- 10_Figure_EV4/A/NONFLUO-FLUO-dTAG/
- 10_Figure_EV4/A/NONFLUO-FLUO-dTAG/NONFLUO-FLUO-dTAG_DAPI.tif
- 10_Figure_EV4/A/NONFLUO-FLUO-dTAG/NONFLUO-FLUO-dTAG_LMNB1.tif
- 10_Figure_EV4/A/NONFLUO-FLUO-dTAG/NONFLUO-FLUO-dTAG_Merge.tif
- 10_Figure_EV4/A/NONFLUO-FLUO-dTAG/NONFLUO-FLUO-dTAG_mStayGold.tif
- 10_Figure_EV4/A/NONFLUO-FLUO-dTAG/NONFLUO-FLUO-dTAG_V5.tif
- 10_Figure_EV4/A/NONFLUO-FLUO-dTAG/_FULL-RANGE-NONFLUO-FLUO-dTAG.tif
- 10_Figure_EV4/A/NONFLUO-FLUO-STG/
- 10_Figure_EV4/A/NONFLUO-FLUO-STG/NONFLUO-FLUO-STG_RGB.tif
- 10_Figure_EV4/A/NONFLUO-FLUO-STG/NONFLUO-FLUO-STG_RGB_DS CY5 FIX.tif
- 10_Figure_EV4/A/NONFLUO-FLUO-STG/NONFLUO-FLUO-STG_RGB_DS DAPI FIX.tif
- 10_Figure_EV4/A/NONFLUO-FLUO-STG/NONFLUO-FLUO-STG_RGB_DS GFP FIX.tif
- 10_Figure_EV4/A/NONFLUO-FLUO-STG/NONFLUO-FLUO-STG_RGB_DS RFP FIX.tif
- 10_Figure_EV4/A/NONFLUO-FLUO-STG/_FULL-RANGE-NONFLUO-FLUO-STG.tif
- 10_Figure_EV4/A/README.docx
- 10_Figure_EV4/B/
- 10_Figure_EV4/B/Localization Quantification.xlsx
- 10_Figure_EV4/C/
- 10_Figure_EV4/C/README.docx
- 10_Figure_EV4/D/
- 10_Figure_EV4/D/mStayGold-LMNB1-Clonal-Outcomes.tif
- 10_Figure_EV4/E/
- 10_Figure_EV4/E/dTAG-LMNB1-Clonal-Outcomes.tif
