# Supplementary material for: qTAG: an adaptable plasmid scaffold for CRISPR-based endogenous tagging
Source: EMBO J. 2024 Dec 12;44(3):947–74. doi: 10.1038/s44318-024-00337-5 (PMC11790981; doi:10.1038/s44318-024-00337-5)
Supplement: Supplementary file 16 — Source data Figure EV4 [file 44318_2024_337_MOESM16_ESM.zip › 10_Figure_EV4/B/Localization Quantification.xlsx]

## Sheet: README
Cells with or without the expression of mStayGold quantified across imaging fields and expressed as a ratio. (n = 3 biological replicates)

## Sheet: DATA
WT				Puro-mStayGold-LMNB1				Puro-dTAG-LMNB1
Total B1	No Localization	GFP Diffuse	GFP Localization	Total B1	No Localization	GFP Diffuse	GFP Localization	Total B1	No Localization	GFP Diffuse	GFP Localization
945	945	0	0	681	103	0	578	651	9	0	642
%	100	0	0	%	15.1248	0	84.8752	%	1.38249	0	98.6175
Total B2	No Localization	GFP Diffuse	GFP Localization	Total B2	No Localization	GFP Diffuse	GFP Localization	Total B2	No Localization	GFP Diffuse	GFP Localization
830	830	0	0	591	81	0	510	611	21	0	590
%	100	0	0	%	13.7056	0	86.2944	%	3.43699	0	96.563
Total B3	No Localization	GFP Diffuse	GFP Localization	Total B3	No Localization	GFP Diffuse	GFP Localization	Total B3	No Localization	GFP Diffuse	GFP Localization
729	729	0	0	673	88	0	585	559	11	0	548
%	100	0	0	%	13.0758	0	86.9242	%	1.9678	0	98.0322
