# Supplementary material for: qTAG: an adaptable plasmid scaffold for CRISPR-based endogenous tagging
Source: EMBO J. 2024 Dec 12;44(3):947–74. doi: 10.1038/s44318-024-00337-5 (PMC11790981; doi:10.1038/s44318-024-00337-5)
Supplement: Supplementary file 17 — Source data Figure EV5 [file 44318_2024_337_MOESM17_ESM.zip]

Archive with 26 entries (17 files):
- 11_Figure_EV5/
- 11_Figure_EV5/A/
- 11_Figure_EV5/A/KO-TP53-G1-Clonal-Outcomes.tif
- 11_Figure_EV5/B/
- 11_Figure_EV5/B/KO-TP53-G2-Clonal-Outcomes.tif
- 11_Figure_EV5/C/
- 11_Figure_EV5/C/GOLGA2-KO-Uncropped-Blot.tif
- 11_Figure_EV5/D/
- 11_Figure_EV5/D/GOLGA-KO-CLONE/
- 11_Figure_EV5/D/GOLGA-KO-CLONE/GOLGA-KO-CLONE_DAPI.tif
- 11_Figure_EV5/D/GOLGA-KO-CLONE/GOLGA-KO-CLONE_Merge.tif
- 11_Figure_EV5/D/GOLGA-KO-CLONE/GOLGA-KO-CLONE_RGB_GM130.tif
- 11_Figure_EV5/D/GOLGA-KO-CLONE/_FULL-RANGE-GOLGA-KO-CLONE.tif
- 11_Figure_EV5/D/GOLGA-KO-POOL/
- 11_Figure_EV5/D/GOLGA-KO-POOL/GOLGA-KO-POOL_DAPI.tif
- 11_Figure_EV5/D/GOLGA-KO-POOL/GOLGA-KO-POOL_GM130.tif
- 11_Figure_EV5/D/GOLGA-KO-POOL/GOLGA-KO-POOL_Merge.tif
- 11_Figure_EV5/D/GOLGA-KO-POOL/_FULL-RANGE-GOLGA-KO-POOL.tif
- 11_Figure_EV5/D/GOLGA-WT/
- 11_Figure_EV5/D/GOLGA-WT/GOLGA-WT_DAPI.tif
- 11_Figure_EV5/D/GOLGA-WT/GOLGA-WT_GM130.tif
- 11_Figure_EV5/D/GOLGA-WT/GOLGA-WT_Merge.tif
- 11_Figure_EV5/D/GOLGA-WT/_FULL-RANGE-GOLGA-WT.tif
- 11_Figure_EV5/D/README.docx
- 11_Figure_EV5/E/
- 11_Figure_EV5/E/KO-GOLGA2-Clonal-Outcomes.tif
